# Supplementary material for: Analysis of miRNAs and their target genes in five Melilotus albus NILs with different coumarin content
Source: Sci Rep. 2018 Sep 20;8:14138. doi: 10.1038/s41598-018-32153-3 (PMC6147922; doi:10.1038/s41598-018-32153-3)
Supplement: Supplementary file 2 — Table S5 [file 41598_2018_32153_MOESM2_ESM.xls]

## Sheet: Table S5
Table S5 Detailed information of novel miRNAs in M. albus
miRNA	maure Sequence	Maure Sequence length	miRNA* sequence	Precursor Sequence	Precursor Length	Precursor Location	Hairpin Structure	Minimum Free Energy (MFE) (kcal/mol)
novel_10	TACATGTCGCTCTCACCTGGA	21		CGGGTGAGAGAAACACGTATCAGAGTTCATCTTGTCTTAGACACCATCTTTCAAAAAACAAAAAACAAAAAAAAAACAATCATAAGCTATCAAATTCATCTTGAAAGTAAGAAAAAACTCACAAATTTCAATGGTCACCTATGCTCCGGGTGAGAGAAACACGTATCAGAGTTCATCTTGTCTTAGACACCACCATTTCCTATATAAGGAAAAAAAATAAATGGTTGCTCTTTATGTTTGATCCTATGATACATGTCGCTCTCACCTGGA	270	c30442_g1_i1:1859..2176:-	((((((((((..(((.((((((.((.(((...(((((.(((((....(((((((..............................................)))))))..(((...(((((((...((((.....((((((.......))))))..))))...))....)))))..)))))))).)))))(.((((((((((.....)))).........)))))).)...........)))..)).)))))).)))..))))))))))..	-59.7
novel_100	TTTGTCCGTGCTTCATAGATG	21	TCTATGTAGCACCGATACAAA	TCTATGTAGCACCGATACAAATGCGACACCGATACATATGGTTGTGTTCGATGTTCGTGTTTTTGTCCGTGCTTCATAGATG	82	c81348_g1_i1:106..423:+	((((((.(((((.((((.((((((((((.(((.(((((....)))))))).)).)))))))).)))).))))).))))))..	-33.8
novel_101	ATTGTATTTTCCTGGTTAAAG	21	TTAATCAAGAAAATCACAGTTG	TTAATCAAGAAAATCACAGTTGAGAGAGTTTGAGATCTCTGTGTCTTCTTTCTTCTTCTCCATTGTATTTTCCTGGTTAAAG	82	c14338_g1_i1:496..814:-	(((((((.((((((.(((((.(((((((...(((((......)))))....)))..)))).))))))))))).)))))))..	-21.5
novel_102	CATTTCTGACTTGTTGAGGAC	21	TTCAATAAGTCTTAGATGGT	CATTTCTGACTTGTTGAGGACTTTGTTTAGAGTTTTGAATAGAACAAATTCATAACAAAATCTTCAATAAGTCTTAGATGGT	82	c14247_g1_i1:391..709:+	(((((..(((((((((((((.((((((..((((((..........))))))..)))))).)))))))))))))..)))))..	-29.2
novel_104	AGTTCCTTTGAATGCTTCATG	21		AGTTCCTTTGAATGCTTCATGCAAGAGACTATCTATTTAGTCTAAATTCCATTAGAAAAGATATATAGTCCTTTCTTCAATGAAGTGTTTGGGGGAACTCT	101	c36369_g1_i3:1287..1605:+	((((((((((((((((((((..((((((((((.(((((..(((((......)))))..))))).))))))...))))..))))))))))))))))))))..	-38
novel_107	TTCTTTGAAAACCAAAGGTAG	21	ACCCTTAGTTATCAAAGAAAT	ACCCTTAGTTATCAAAGAAATTAAAGTAATCACCAATTTTTATTTTCTTTGAAAACCAAAGGTAG	65	c32370_g1_i1:321..639:+	(((.((.(((.(((((((((.(((((...........))))).))))))))).))).)).)))..	-15
novel_108	TGGGCAAATACTCTGAAATTG	21	ATTTCAGAGGTATTTATCCATT	TGGGCAAATACTCTGAAATTGCAAACTTTTCAAAATTTGAAAAATAATAAATACCTTCCGAAATTGAAAAAATCCATGCAAGTACCCCTTCCGTTCATAGAAAATACCCCCTCAAGAAATGGACGAATGGAGGTTTTTGCCTAACATTTTACAATTTTAGAGAGATATTTGCTATTTCTCAAATTTCAAAGGTTTTTGCACAAGTTTACAATTTCAGAGGTATTTATCCATT	232	c35674_g1_i3:2294..2612:+	((((.((((((((((((((((.((((((....((((((((.(((((.((((((.((((.(((((((.((((......(((((.(((((...(((((((....................)))))))...)).))).)))))......)))).))))))).)).)).)))))).))))).))))))))((((....))))...)))))).)))))))))).)))))).))))..	-59
novel_111	TTCATTGTGATTCTGGTAAGT	21	TTGTCAGAATCACAATGAGCC	TTGTCAGAATCACAATGAGCCTACACTTTGTATATTTTGCAAAGTCATGATGGTTCATTGTGATTCTGGTAAGT	74	:..:	(((((((((((((((((((((...((((((((.....))))))))......)))))))))))))))))))))..	-35.6
novel_112	TTTCTCCGGTCATCAAAGTATTGC	24	AATATTTTGTTGGTTGGAGAAGGG	TTTCTCCGGTCATCAAAGTATTGCTAATGGCTATGGATAACGTTCAAGATGAGATTATTCATAGTTATTAGCAATATTTTGTTGGTTGGAGAAGGG	96	c39952_g1_i1:5..325:+	((((((((((((.(((((((((((((((((((((((((((..((((...)))).))))))))))))))))))))))))))).))))))))))))..	-47.7
novel_113	TACATGAGAAAATGAGATTGC	21	ATCTCATTTACTGATGTAATTCCA	ATCTCATTTACTGATGTAATTCCATTCTAGTACGATGAGGATAAGAGTGTGAGATTGCGTCATATATTGTATATATATAATATATACAATGAACGCCACAATCTCACAGTTTTATCCTTCTCGTTCTTTGATGAAAGTACATGAGAAAATGAGATTGC	158	c47407_g1_i1:372..690:-	(((((((((.((.(((((.((.((((..((.((((.((((((((((.((((((((((.(.(...((((((((((((...))))))))))))...).).)))))))))).)))))))))).)))).))..)))).)).))))).)).)))))))))...	-65.3
novel_114	AGTTCCTCTGAATGCTTCATA	21	TGAAGTGTTTGAGGGAACTCT	AGTTCCTCTGAATGCTTCATACAAGAGACAATCTATCTGGTCTAAATGTCGATCATTAGAAAAATTAAGGATAGCTCTAGTTCTATGAAGTGTTTGAGGGAACTCT	106	c3493_g1_i1:10..328:+	(((((((.((((((((((((((.((((.....((((((..(((((.((.....)))))))........)))))))))).))...)))))))))))).)))))))..	-30.1
novel_115	TCTCTAGGAAAGTGATTCCCTG	22	AGGATCAACTTCCTATGAACC	TCTCTAGGAAAGTGATTCCCTGTCTAACAATCATGTGAAATACTAGAATTTTGTTTGACAGAGGATCAACTTCCTATGAACC	82	c66408_g1_i1:277..593:+	..((((((((..((((((.(((((.(((((((..(((...)))..))...))))).))))).))))))..)))))).))...	-25.4
novel_116	TGTAATTACGGCTGCATTTTGC	22		TGTAATTACGGCTGCATTTTGCTGCAATATCAAGGTGATATTGTTATGCAGGCAAATGCGGCCGTAATTACTTGT	75	c21677_g1_i1:63..381:-	.((((((((((((((((((..(((((((((((...)))))).....)))))..))))))))))))))))))....	-38.4
novel_118	CATCAGACTCTGAATCTG	18		CATCAGACTCTGAATCTGATGACTCTGAATCTGATGTCTCAAG	43	:..:	(((((((.((.((.((....)).)).)).))))))).......	-12.3
novel_119	TCAGCGTTCTCGGTGCATCAGG	22	TGAGCGCCAAGATATCTGATA	TCAGCGTTCTCGGTGCATCAGGTTTGAGAGCGTAAATAAGGGTATAGAATAATACCTTTCTTTCAAATTTGAGCGCCAAGATATCTGATA	90	c27926_g2_i2:32..351:+	((((...(((.(((((.(((((((((((((.......((((((((......)))))))))))))))))))))))))).)))...))))..	-35.6
novel_120	GAAAGTTGGAAAAGGAGTTAGAGT	24	TCCAACTCATTTTCCAACTTTTTT	GAAAGTTGGAAAAGGAGTTAGAGTTGTGTGTGGTACTACTAGTGATAGTAGTTGACACAAGGAGAGACACGAGTCAATACTAGCTAAATCTCTCAACCCAATTGCCGCCAATACAAGCAATTGGGAGAGACACGAGTCAATACAAGCGTTGCTAGTCTCATATTGGAAAATTGGGTTGAGATAATAAGTCATTATTGACTCCAATATGTGGCTCTTCTTGTGACTACTACTATCACTATCACCAGATACAGCTCCAACTCATTTTCCAACTTTTTT	276	c30222_g2_i1:1051..1372:-	(((((((((((((.(((((.(((((((((.((((.....(((((((((((((.(.(((((((((((.((((((((((((...(((.....(((((((((((((....(((((((((....)))...(((((...((.((((......)))))).))))).))))))..))))))))))))).....)))...)))))))))......))).))))))))))).).)))))))))))))..)))).))))))))).))))).)))))))))))))..	-123.8
novel_121	GTGGGATCCTGTTGGTGGGTTAC	23	AACCCTCAAAGGCTTCCATGGC	AACCCTCAAAGGCTTCCATGGCACCATATGTTACGGTAAGATTAATCATATCTTTGACCAGTGATGTGTAAATCGTGGGATCCTGTTGGTGGGTTAC	97	c16107_g1_i1:224..544:-	((((((((((((.((((((((....(((((((((((((((((.......)))))..))).)))))))))...)))))))).))).)))).)))))..	-33.5
novel_122	AAAGGAAAAGGAAAATCATC	20	TGATTTTTCTTTTTCTTATCT	TGATTTTTCTTTTTCTTATCTCTAAAAAATTATTTTTTATAGATCTATGCTCACAGATCTGCAGAAAGGAAAAGGAAAATCATC	84	c86253_g1_i1:5..322:-	(((((((((((((((((.(((.(((((((...)))))))(((((((........))))))).))))))))))))))))))))..	-23.1
novel_123	TTTAATCTGGGAGATCGATAGG	22	CAATGGATTCCCTTATTAAAGA	TTTAATCTGGGAGATCGATAGGAGTTAGTATTTCTCTTCTCCAATGGATTCCCTTATTAAAGA	63	c45881_g1_i1:63..382:-	((((((..(((((.((.((.((((..((.......)).)))).)).)))))))..))))))..	-18.7
novel_124	GGTTTTTGGTTTTAGTCCCTGTAC	24		GGTTTTTGGTTTTAGTCCCTGTACATTTTTTTTTTTGTTTATATTAAGTCCCTGCAAATTCAAGAACTGTTGTTTTAGTCTTTGATGCCATATATGGCCCAATCAAATCATGTCTCATAGCTAAAGTCCGAGACGAAAAACAACAGTTTTGAATTTGCAGGGACCAAATCCAAACAAAAAGCAAACTTGCATGGACTAAAACCAAAACGC	210	c35833_g1_i16:2664..2983:+	...(((((((((((((((.((((...(((.((((((((((..(((..((((((((((((((((((.((((((((((.(((((.(((......(((((..((.........))..)))))......))).)))))..))))))))))))))))))))))))))))..)))..)))))))))).)))..)))).)))))))))))))))...	-83.9
novel_126	TTTTTGGTTTTAGTCCCTGTA	21		TTTTTGGTTTTAGTCCCTGTACATTTTTTTTTTTGTTTATATTAAGTCCCTGCAAATTCAAGAACTGTTGTTTTAGTCTTTGATGCCATATATGGCCCAATCAAATCATGTCTCATAGCTAAAGTCCGAGACGAAAAACAACAGTTTTGAATTTGCAGGGACCAAATCCAAACAAAAAGCAAACTTGCATGGACTAAAACCAAAACGC	208	c35833_g1_i2:2664..2983:+	.(((((((((((((((.((((...(((.((((((((((..(((..((((((((((((((((((.((((((((((.(((((.(((......(((((..((.........))..)))))......))).)))))..))))))))))))))))))))))))))))..)))..)))))))))).)))..)))).)))))))))))))))...	-83.9
novel_127	TCTGAGGGTTTGAATTTGACA	21	TCAAATTTGTGCCCCAAGATA	TCTGAGGGTTTGAATTTGACAGTAAATAAGGTAGGGAATAATACCTTTCTTTCAAATTTGTGCCCCAAGATA	72	c27926_g2_i1:33..351:+	(((..((((.(((((((((.((.....((((((........)))))).)).))))))))).))))..)))..	-21.1
novel_128	GAGAGTGATAGTTTAAGGACC	21	CCTTAAACGATCACCCTCTCT	CCTTAAACGATCACCCTCTCTCCAATATGGTTCTAAAATTGTATTTGAGAGAGTGATAGTTTAAGGACC	69	c36837_g4_i3:38..356:+	((((((((.(((((..((((((.(((((((((....))))))))).))))))))))).))))))))...	-28
novel_129	AATATGAACCTCACAATAAAGATA	24	CTTTATTGCGAGGTTTATATTGGT	CTTTATTGCGAGGTTTATATTGGTCCCTTAATTAAAAAAGATGTAAATTGGTCCCTTAATTTTGTTAAAGGTAGCAAATTGTTTTTTCCATCTATTTTATCGATCAAAGTCAACATTTTGTGACACGTGTCGCTTTGATTGAGTGTCCACGTCAGCGCAATGTGTCATAAATGTTGATTTTGACCGACAAAATAGATGAAAATGACTAATTTACTACCTTTAACAAAGTTAAGGGACCAATTTGCACATTTTTTTAATTAAGAAACTAATATGAACCTCACAATAAAGATA	291	c20848_g1_i1:992..1313:-	((((((((.(((((((((((((((..((((((((((((((.(((((((((((((((((((((((((((((((((.((((((((.(((.((((((((((.(((.(((((((((((((((.(((((((((..((((..(((((......)).)))))))..)))))))))))))))))))))))).))).)))))))))).))).))).))))).)))))))))))))))))))))))))))))))))..))))))))))))))..))))))))))))))).))))))))...	-149.6
novel_13	TTAATCAAGGAAATCACAGTT	21	CTGTGTTTTCCTTGATTAAAA	TTAATCAAGGAAATCACAGTTAAGATAGTTTGAGATTCCTCTCAAATCCTTCATCTTTCTCCACTGTGTTTTCCTTGATTAAAA	84	c11739_g1_i1:415..733:-	(((((((((((((.((((((..(((.(((((((((....)))))))........)).)))..)))))).)))))))))))))..	-32.5
novel_130	CCGAAAAGACTCTGGCAACAG	21	CCGTCGCCGGAGTATTTTCGG	CCGAAAAGACTCTGGCAACAGTTTCCTCATCTGGAATCTTTGAAGCTCAAAGGGAAACCTAGAGTGATGATGTATAACTTGATACCGGAGGATTGGTGAGATTCAGAAATATTTTGATTGTTTGAAGGCGTTGCACTTTCAAACAATCAAAGTAATTTTGAATCTCTTTAACCCATGGATTCACAGACCCTACTAAATCATCCAATACCAAGTTATACAAGGCCACTCTTGGTTTCTCTTTCAGCTTTAAAGATTCTAGATGAAGAAACCGTCGCCGGAGTATTTTCGG	289	c34450_g1_i1:389..707:-	(((((((.((((((((.((.(((((.(((((((((((((((((((((.(((((((((((.((((((.(..(((((((((((.((..(((.((((((((((((((((((.(((((((((((((((((((.......))))))))))))))))))).)))))))))))....)))..((......))..........)))).)))..)).)))))))))))..).)))))).))))))))))).))))))))))))))))))))).))))).)).)))))))).)))))))	-142.4
novel_132	ATGATTTTGATTGGTCACAACTCA	24	TTGACACCAATCAAAATCATTTGT	TTGACACCAATCAAAATCATTTGTTTGTCTTCCATTAATTATAGTAGGACACAAACAAATGATTTTGATTGGTCACAACTCA	82	c35129_g1_i1:226..547:+	(((..(((((((((((((((((((((((..(((((((....)))).))).)))))))))))))))))))))))..)))....	-34.9
novel_133	TGAGTTGTAGTTACGAGACCCAAT	24	CTCGTAAGAACAACTCAGATG	TGAGTTGTAGTTACGAGACCCAATTTATGCTCGAAAAAGATAATGTTTGGGTTAAATGAGTCTCGTAAGAACAACTCAGATG	82	:..:	((((((((..(((((((((.((.((((.(((((((..........))))))))))))).)))))))))..))))))))....	-31.7
novel_135	AGAGAAGCATTAGATTCTGACGGT	24		TATTAGAATTTAATGTTTCTTTTTTAGCTAACTAAGTATTTCTTTGGTTTTCCGTTTTCGATCTACGAGAAGCAAACAGATACATAGTTAACTAAAAGAGAAGCATTAGATTCTGACGGT	120	c30472_g1_i2:1467..1787:+	..(((((((((((((((((((((((((.((((((.((((((.((((.(((((.((.........))))))).)))).)))))).)))))).)))))))))))))))))))))))))....	-48.5
novel_136	TGAATGCATGGAATTGTGACT	21	TCATAATCTCACGCATTCACA	TCATAATCTCACGCATTCACACAGTCAGCACGTCGGTGGTTGTTGGATTGAAGATTTCAAACTCAGTATTTTAAAGTTTTAAAAATCAAAATCTGCTTGAATTCTGCATCGTCCGATCTCAATCCAACGGTCACCGATTTGCTGAATACGTGAATGCATGGAATTGTGACT	171	c35436_g1_i8:1015..1333:+	(((((((.(((.((((((((....((((((.((((((((((((((((((((.((((.......(((.((((...((.(((........))).))....)))).)))........)))))))))))))))))))))))).))))))....)))))))).))).)))))))..	-65.7
novel_137	TCTTCGTCGTGCTATCACCATG	22	GTGGTAGCAGAGGAAGAGGT	TCTTCGTCGTGCTATCACCATGCCAGATTTTGAATCTGACATGGTGGTAGCAGAGGAAGAGGT	63	c28910_g1_i1:341..658:+	(((((.((.(((((((((((((.((((((...)))))).))))))))))))))).)))))...	-37.1
novel_139	AAATAACTGATGTATCTGGACTAT	24	TACATCATTTATTCAATGAAC	AAATAACTGATGTATCTGGACTATAATTAGTTCAAATACATCATTTATTCAATGAAC	57	:..:	.(((((.((((((((.(((((((....))))))).)))))))).)))))........	-19
novel_142	ATGATTTTGATTGGTGATAACTCA	24	AGAGTTGACACCAATTAAAATAAT	AGAGTTGACACCAATTAAAATAATTTGTTTGTCTTCCATTAATTAAAGTGGGTCACAAACAAATGATTTTGATTGGTGATAACTCA	86	c36850_g1_i11:1101..1422:+	.((((((.(((((((((((((.((((((((((..((((((......))))))..)))))))))).))))))))))))).)))))).	-38.3
novel_143	CATTTATGAGAGAGATAGACA	21		CATTTATGAGAGAGATAGACAAGTGATAGCCTAGTGGAATCTACTAATCTATCTCGTGCCTCTCTCTCTCTCTCTCATAAGTGATAGCCTAGTGGAATCCACTAATCTATCTCTTGTGTCTATCTCATAAATGGA	135	:..:	(((((((((((.((((..(((((.(((((..(((((((.(((((((..(((((.(.........................).)))))..))))))).)))))))..))))).))))))))).)))))))))))..	-52.6
novel_144	TGGACGAATTTGGATAAGATC	21	TCCAAATTCATCCATCTGATC	TGGACGAATTTGGATAAGATCAGCACCTGGAAATAACTTTGATCCGGAAGCTAAAGTGAGGGGTGCTATAACAACAATCTTAAAGGAAAATTTTTGTGGGGCATGGTCATGCTGGAGTGATGCGAAAGTAAAGAAGGATGTACCGATGCTTTGGTTTACAAGTTTTGATCTTATCCAAATTCATCCATCTGATC	194	c36246_g1_i5:1014..1332:+	((((.((((((((((((((((((.(((((((...........)))))...(((..((((...((.((((((......(((....)))......)))))).))....))))..))).((((.((.((((((.....((.....))..)))))).))))))..)).)))))))))))))))))).)))).......	-56.6
novel_145	ATAATTTTGATTGATGACAACTCA	24		AGTTGATATTAATGGAAATCATTTATTTATCTTTCAAGTAAAAAATAAATAAATAATTTTGATTGATGACAACTCA	76	c1707_g1_i1:371..689:+	(((((.(((((((.(((((.((((((((((.(((......))).)))))))))).))))).))))))).)))))..	-18.6
novel_146	TAGGGACTAAATTGATGGTTT	21		ACCATCAATTTAGTCACCAAATTATCAATCTCTCCAAGTCCCTAAAGCATATGGAAATAATAATTAATCACAAAGTATATGAAATTCGTCAATTTAGTCCCTAAAGTATTTGAAAACTTGTCATAACATCTTAATAGCAAGGACTAAATTGACATGTTTTATATACTTTAAGGACTACTTATTATATTTAAATATACTTTAAGGACTAAATTGTAGAGTAATGCTTTAGGGACTAAATTGATGGTTT	247	:..:	(((((((((((((((.(((((.(((....((((.(((((((.(((((.((((.((((((((((.((.((..((((((((((((((..(((((((((((((((((((....(((.......)))......)))..)))...)))))))))))))..))))))))))))))...)).)).))))))).)))..)))).))))).)))))....)).))))..))).))).)))))))))))))))))..	-74.8
novel_147	ATGATTTTGATTGGTGCCAACTCG	24		AGTTGACATCAATAAAAATCATTCATTTGTTTTCTACTAAAAAATCATTCATTTTGTCTTTCATGATATATGAATGATTTTGATTGGTGCCAACTCG	97	c30927_g1_i2:286..606:-	(((((.(((((((.((((((((((((.((((.........(((((.....))))).........)))).)))))))))))).))))))).)))))..	-27
novel_17	TGTGGAGCTTAAGAGATGAAAG	22	TTCATCTTTAAGTTTCACATT	TGTGGAGCTTAAGAGATGAAAGAGTGGTAGTAAGTTTCCGAGTCCAACCTCCGCCATTCCTTACTACCACTCTTTCATCTTTAAGTTTCACATT	94	c36645_g3_i1:142..461:+	(((((((((((.((((((((((((((((((((((.....(((......)))........)))))))))))))))))))))))))))))))))..	-48.5
novel_19	TTCATTTCTAAAATAGGCATTG	22	ATGCCTATTTTAGAATGAAAA	TTCATTTCTAAAATAGGCATTGCCATTCAAATTCCGTAGATTCACGCAACAATTAAAGCAATGCCTATTTTAGAATGAAAA	81	c93317_g1_i1:146..464:+	((((((.((((((((((((((((...........(((......)))...........))))))))))))))))))))))..	-29.3
novel_20	TGGTCGGGTAAGCTTGTGATCT	22	ATCCAAGCTTACTTGATCAGC	TGGTCGGGTAAGCTTGTGATCTTTCTCCATGATTCTCATGTTCATCCTTAGATTAGTGAATTCAACTTTGGAACAAAGATCCAAGCTTACTTGATCAGC	99	c52963_g1_i1:139..457:-	((((((((((((((((.(((((((.(((((((...((((..((.......))...))))..)))....))))..)))))))))))))))))))))))..	-37.5
novel_21	TTTCAATGGAAGACAAGGACTC	22	TTCTTGTCTTCTATTGAAATT	TTCTTGTCTTCTATTGAAATTTACTTACCCGGTAAAATTGTTAATATTTATGGAGTTATTTTGTAAGGAAATTTCAATGGAAGACAAGGACTC	93	c35947_g8_i1:92..410:+	(((((((((((((((((((((..(((((..(((((..((((........))))..)))))..)))))..)))))))))))))))))))))...	-34.2
novel_24	TTTCGTTCCATACATCGTCTAA	22	AGAGTTGTATGGAATGAAAGA	AGAGTTGTATGGAATGAAAGATGTGAATTTCTTTTTGGATTCTGTTCATTCAATTTTCTCTCTTTCGTTCCATACATCGTCTAA	84	c32715_g2_i1:1531..1850:-	((((.((((((((((((((((.(.(((........(((((...))))).......))).))))))))))))))))).).)))..	-25.6
novel_26	TTTCAATAGGAGACAAGGACTC	22	GTTCTTATCTTCTATTGAAATT	GTTCTTATCTTCTATTGAAATTTACTTACATGGTAATCATTATACAAACATCCTGAAATTCGCATGGTACATCTTTTACTTGCATTCTTTAATTAGTTTTTAGAAAATCTCTATTTTGTAAGAAAATTTCAATAGGAGACAAGGACTC	148	c35947_g1_i7:150..468:+	((((((.((((((((((((((((.((((((.((((.......((.((((....((((....(((.((((.......)))))))....))))....)))).)).........)))).)))))).)))))))))))))))).))))))..	-36.7
novel_3	TACGTGTGTCTTCACCTCTGAA	22	CGGAGTGTAGATACACGCATC	TACGTGTGTCTTCACCTCTGAACTTTGAATATTATGTCTCAAATCTTTGGTTTGATTCATTCTTTTGCTTCGGAGTGTAGATACACGCATC	91	:..:	..(((((((((.(((.((((((...((((....(((..(((((((...)))))))..)))...)))).))))))))).)))))))))....	-28.9
novel_30	TGGATGGTTGTACCCTGAACC	21	TCAGAGGTACAACCATTCACGC	TCAGAGGTACAACCATTCACGCTTTTTTATCCACATTAAAAGTAAGCTTTTGCCCCTCCAAGTTTCCTTTGTGATCCATAGAAGTACAAAGATGGTTTGTAGGGTCACGGAGAAACAAGTGTGGATGGTTGTACCCTGAACC	142	c22925_g1_i2:519..837:-	((((.((((((((((((((((((((((((.......)))))....((....))........(((((.((((((((((.......((((((.....))))))))))))))))))))))))))))))))))))))))))))...	-56.1
novel_32	TGTTTTTGTCGAACTGACGCCGGT	24	TGGTGTTGGTTCGACAAAAATAAA	TGGTGTTGGTTCGACAAAAATAAAAGAAAATAAATGTGTGTTCAAAGTTCAATTCACATTTGTTTTTCTTTGTTTTTGTCGAACTGACGCCGGT	94	c22321_g1_i4:869..1189:-	((((((((((((((((((((((((.(((((((((((((.(((........))).))))))))))))).))))))))))))))))))))))))..	-46.6
novel_34	TGTGTGCGCAGCATTGTATGT	21	CGGCAATGCTACGCACACATT	CGGCAATGCTACGCACACATTTTTAATAACTTTTGTTTAATGGTGAATCAAAATGTGTGCGCAGCATTGTATGT	74	c31321_g1_i3:1296..1614:-	..((((((((.((((((((((((.....(((..........))).....)))))))))))).))))))))....	-29.7
novel_43	TGAAGCTGCCAGCATGATCT	20	GATCATATGGCAGCTTCACC	TGAAGCTGCCAGCATGATCTGAGCTTTCCTTCTAATGGCAAGAATAGATCATATGGCAGCTTCACC	66	c22720_g1_i1:57..372:+	(((((((((((..((((((((..(((.((.......)).)))..)))))))).)))))))))))..	-33.3
novel_50	CTAGTGTCTAGGAATTGTAGTG	22		AATACAGTTCTTGAGACACTGAAATTTTACTGGACTGATATTGCTAAAATCAGACTTCAGGACCTTGAATTTTTAGCAAAATACTGCCTCAACTTGGTCTCTGTAAAAACTAGTTGCACGAGTTTGTTGAAGGCTTCAACGAACTCGTGCAACTAGTTTTCACAGAGACCAAGTTGAGGCAGATCTGAATTGTAAAAAAGAATACAAGTTTATTACAATACTAGTGTCTAGGAATTGTAGTG	242	c25004_g1_i2:115..434:+	..((((((((((.((((((((..(((.((.(((((.....(((((((((((((...........))))..)))))))))....(((((((((((((((((((((.((((((((((((((((((((((((((...)))))))))))))))))))))))))).))))))))))))))))))))).......(((((........)))))))))).)).)))..))))))))))))))))))...	-115.1
novel_55	TGTAGCGAGTATCTATGCCTCT	22	AGGCTTGATTCTCGCTACACT	TGTAGCGAGTATCTATGCCTCTGATTCTGATCTATGACTTTGTACGTTCTTACCCTTCAGAGGCTTGATTCTCGCTACACT	81	c67096_g1_i1:24..342:+	(((((((((.(((...((((((((.........(((........))).........))))))))..))).)))))))))..	-31.2
novel_56	TTTCATTCCATATGTCATCTAG	22	AGAGTCATATGGAGTGAAAGA	AGAGTCATATGGAGTGAAAGATGGGAATTTCATTTTGGATTCAATTTTTCCTCTTTCATTCCATATGTCATCTAG	75	c32715_g1_i2:1401..1720:-	((((.((((((((((((((((.(((((...................))))))))))))))))))))).).)))..	-28.3
novel_6	GCTCTCTAGGCTTCTGTCATC	21		TTGACAGAAGATAGAGGGCACTAAGGATGATATGCATATACATACACAACATGGAGGAGGAGCTTAATTGCATTTCATTTCCTTTGTGCTCTCTAGGCTTCTGTCATC	108	c32274_g1_i3:1182..1499:-	.(((((((((.((((((((((.((((((((.(((((.................(((......)))...))))).)))..))))).))))))))))..)))))))))..	-43.2
novel_61	TTTCGGGAGTGAGAACCAGTG	21	ACTGGATCTCACTCCCGAAAT	ACTGGATCTCACTCCCGAAATGAATTCCATTTCTCGCATGCATGCAAGCTCTGATGACTCATATTATATATTGAGGATTCCATGCCGGGAACCTTCTTCATTTCGGGAGTGAGAACCAGTG	121	:..:	(((((.((((((((((((((((((......((((((...(((((........((...((((..........))))...))))))))))))).....)))))))))))))))))).))))).	-52.2
novel_62	TCGAAAGTGCCCAACTGTGACG	22	TCACAGGGGAACACTTTCGACC	TCGAAAGTGCCCAACTGTGACGTCATGACCAGTCCTCTCTCGTTGAAGTGAAATCTGGACATTCTTTTTTTTTTATTTTACTCTGGTCAATTCTTGTGGGAAAAAGAGAGGACTGATCATTACGTCACAGGGGAACACTTTCGACC	146	c17778_g1_i1:142..460:+	((((((((((((..(((((((((.((((.(((((((((((...((((((((((...(((...))).....)))))))))).(((.(.(((...)))).)))...))))))))))).)))).))))))))))))..)))))))))..	-58.1
novel_64	TGAATTTGGACTAGATACATG	21	TGTGTCTAGTCCAAATTTAAA	TGTGTCTAGTCCAAATTTAAATCAGATACATTTAGACCATATACATGCATCTGGTTTGAATTTGGACTAGATACATG	77	c23226_g1_i2:134..451:+	(((((((((((((((((((((((((((.(((.((.......)).))).)))))))))))))))))))))))))))..	-39.8
novel_67	TTCCGGTCACATGTATAAGTAAAA	24	TTGTTTATATATGTGATCGGAGGG	TTCCGGTCACATGTATAAGTAAAATTTTATCTTTTATATTCATTCATTAAATGATGTATGTGGTCTTTATTATAGACCACATACATTATTTAATGAATAAATCTAAAAGATAGAATTTTGTTTATATATGTGATCGGAGGG	141	c35625_g2_i4:152..473:-	((((((((((((((((((((((((((((((((((((.(((.(((((((((((((((((((((((((.......))))))))))))))))))))))))).))).))))))))))))))))))))))))))))))))))))..	-78.9
novel_68	TAGTGTATTTCTTTGATTAAAG	22	TTTATCAAAGAAATTTCACTCG	TTTATCAAAGAAATTTCACTCGAGTGTGTGTATGGTGGATCCTTTCTCCTCATCCATCTATCTCTCTAGTGTATTTCTTTGATTAAAG	88	c72054_g1_i1:210..528:-	...(((((((((((..((((.(((.(...(((.(((((((...........))))))))))).))).)))).))))))))))).....	-24.6
novel_75	TACGCAGGAGAGATGATGCCG	21	CATCATATCTTCTGTATAGC	TACGCAGGAGAGATGATGCCGTTGTTTTGCCTCCTTTAGAGCAGAAATGACAGCATCATATCTTCTGTATAGC	73	c1806_g1_i2:24..341:+	...((((((((.(((((((.((((((((..(((.....)))..)))))))).))))))).)))))))).....	-30.5
novel_76	TAGCTCGCAATAGTTCTGGTT	21	CCAAGCTCTTGCGCGTGTCT	TAGCTCGCAATAGTTCTGGTTCTACTTCCCATCCCTTTTTAAGCTTTTCATCGTCAAGAAAAGTATTGATTCCCGCGTTTGAGAGAGCAGCGTATAGATGAGAAACCAAGCTCTTGCGCGTGTCT	125	c10521_g1_i1:434..751:+	..((.(((((.((((.(((((.....((.((((.....(((((((((((........))))))).))))....(((((((....)))).)))....)))).))))))))))).))))).))....	-28.6
novel_77	TTACCAATTCCCCCCATTCCTC	22	GGAATGGGTGAGTTGGTTAGA	GGAATGGGTGAGTTGGTTAGAAACACGCTCTGTGTTTTCTTACCAATTCCCCCCATTCCTC	61	:..:	((((((((.((((((((.((((((((.....))).))))).))))))))..))))))))..	-31.3
novel_78	TAGTGTGATCGAGAATTTTCA	21	AAATTCTCGATTGTATTAGTC	AAATTCTCGATTGTATTAGTCATTTTGGATCAGTCAATAGCCTATGAAATGATCTCGAAAAAGACTAGTGTGATCGAGAATTTTCA	86	c27756_g1_i1:1361..1679:-	(((((((((((((((((((((.((((((((((.(((........)))..))))).)))))..)))))))))))))))))))))...	-32.6
novel_79	TGAAAGTGTAGAGAGTGGAAT	21	TTTGCTCTTTTCTCTCTCATA	TGAAAGTGTAGAGAGTGGAATTGAGCCAAAGATGACTTGCCGGCATGCTGCCTGAAAAGCAGTGTTGTTTTGCTGGCAGTTGTCCTTGGTTCATGTTTGCTCTTTTCTCTCTCATA	116	c77737_g1_i1:40..358:+	(((.((.(.((((((((((..((((((((.(((((((.(((((((.((.(((((.....))).)).))..)))))))))))))).))))))))..)))))))))).).)).)))..	-50.7
novel_80	TTAATCAAGGAAAACACAGTG	21	CTGTGATTTCCTTGATTAAAAA	TTAATCAAGGAAAACACAGTGGAGAAAGATGAAGGATTTGAGAGGAATCTCAAACTATCTTAACTGTGATTTCCTTGATTAAAAA	85	c11739_g1_i1:417..734:+	(((((((((((((.((((((.((((.((........(((((((....))))))))).)))).)))))).)))))))))))))...	-34.3
novel_81	GTTATATGGTTTTGTAAGATTGT	23	AATCTTCGCAATACCATATCACATA	AATCTTCGCAATACCATATCACATATCGGTGGTACATCTAAATAATACTTTTGGGAAAAAGAGTTTAAATTTCATGTTCTTCAAGTTCTTTCTTCTTTAAGGTATTATTTAGATGGACCTGCTGATGATGTTATATGGTTTTGTAAGATTGT	152	c29900_g1_i2:404..723:-	((((((.((((.(((((((.(((((((((((((.(((((((((((((((((.((((((((((((((................))))))))).))))).))))))))))))))))).))).)))))).)))).))))))).))))))))))..	-56.1
novel_83	GTTTCGATTTGCTGTGAGTTCAGC	24	AAACTCATCGTAATTTCAAACATG	GTTTCGATTTGCTGTGAGTTCAGCAAAATCGTGATGCCACCTTAATATTGTGAAACTCATCGTAATTTCAAACATG	76	c2054_g1_i1:50..370:-	((((.((.((((.(((((((..((((....(((....))).......))))..))))))).)))).)).))))...	-17.8
novel_85	CTCCCTCCGGTCACATTTATAAGC	24		CTCCCTCCGGTCACATTTATAAGCAAAAAACAACTTTTTAGATTCATTGAGTATCTAATGTATCCAGTCTATTTGTTGACCAGATACATTAGTTATTCAATGAACCTAAAAAAGTTTTTCGCTTATAAATGTGAACGGAGGGAGT	145	c37210_g6_i1:3716..4037:+	(((((((((.((((((((((((((.((((((...(((((((.(((((((((((.((((((((((..(((........)))..)))))))))).))))))))))).))))))).)))))).)))))))))))))).))))))))).	-78.9
novel_87	GCTGGAAGATTTTGAAGGAAC	21		TCCCTCAAAGGCTTCCAGTATTCGGTCATATAATTACTTGAATGCTGGAAGATTTTGAAGGAAC	64	c25797_g1_i2:1535..1852:-	(((.(((((..((((((((((((((............))))))))))))))..))))).)))..	-26.8
novel_89	TTTGCTAATTCTGAATCTATC	21	TAGATTTAGGATTAGCAAAGA	TTTGCTAATTCTGAATCTATCCCTTCAAAGTCTAAGATAGATACAGAATTAGAAGTCTGAGATAGATTTAGGATTAGCAAAGA	83	:..:	(((((((((((((((((((((........(((((...))))).((((........)))).)))))))))))))))))))))..	-30.2
novel_9	GGAGGATTTGGTAAAACAACT	21	TTGTCTTACCCATTCCTCCCA	TTGTCTTACCCATTCCTCCCATTCCATATATTCCTACCATGTGGACTCTATCATCATATGGATCCACTCTTATCTTGTGATAATAGAGTCACTTGGTAGGTAACTCTGGATAGGAGGATTTGGTAAAACAACT	133	c25303_g1_i1:13..330:+	((((.(((((...((((((...((((......(((((((.(((.(((((((.((((((.((((........)))))))))).)))))))))).)))))))......))))..))))))...))))).))))..	-55
novel_93	TTTGTTAAAGATGCTTGAGCC	21	CTCGAGCATCTTTGACAAAAG	TTTGTTAAAGATGCTTGAGCCTATGATATGCACTCTTGCAGTTCATCGTCTTTAACTATAGGAGTAGCATGGGCTCGAGCATCTTTGACAAAAG	94	c31321_g1_i2:855..1172:-	((((((((((((((((((((((.....(((((((((((.((((.(......).)))).))))))).))))))))))))))))))))))))))..	-46.8
novel_95	TTTTCCTTGTATTTTGCTGA	20	AGCAAAAAACAAGGGAAAAC	AGCAAAAAACAAGGGAAAACAAATATAAGCAGGATATTGAGTCACTAATATTTGTTTTCCTTGTATTTTGCTGA	74	c28557_g1_i1:904..1220:-	(((((((.((((((.(((((((((((.((...(((.....))).)).))))))))))))))))).)))))))..	-26.6
novel_96	TAGCTGATCTTGATAACAGGT	21	CTGTTATCAACTTCTACTATC	TAGCTGATCTTGATAACAGGTCTTCACGAAATGCTCCCTAGGGTTGTAGACAATTCAACCTAGGGTTAAGACTCCTGTTATCAACTTCTACTATC	95	c34986_g2_i1:679..997:+	(((..((..(((((((((((((((...........(((((((.(((.........))))))))))..))))..)))))))))))..))..)))..	-30.7
novel_97	TTGAAATCTGATCATCAAGGG	21	CTTGATGATCAGATTTCAATT	TTGAAATCTGATCATCAAGGGAAATGCATCTCTTATTTGGTAATTGCATGCATAATTGAGAACTAATGGGTGGGAGAACATTCTCCACTTTCCATTAAGTTATTGTTCTCCTTGTTCATGGTATGACCCTCATCAGCTATCGACAAAGCTTTGGAATAATTAATTGCATAAGGGGTATGTATCTCTTGATGATCAGATTTCAATT	205	c76126_g1_i1:97..414:-	((((((((((((((((((((((.(((.((((((((((((((.(((.((.((......(((((((((((((..(((((....)))))....))))))).......)))))).(((((.(((((.(((......)))))))).))))).))..)).))).)))))....))))))))).))).))))))))))))))))))))))..	-72
novel_98	GATTGTGTTAGACTTAAAGCC	21	TTTTAAGTCTATCACAATCTC	GATTGTGTTAGACTTAAAGCCTCAGGAAGTTTAGAGACACTTTCTTCCATTGCATATGCGCATAAGAAGATTCATCTTTAATGCGGTTTTAAGTCTATCACAATCTC	107	c66795_g1_i1:153..470:+	(((((((.(((((((((((((.((......(((((((.....(((((...(((......)))...)))))....))))))))).))))))))))))).)))))))..	-40.5
novel_99	ACTTTTTAGATTCATTGAATAATT	24	TATTCAATGAACTTAAAAAAT	ACTTTTTAGATTCATTGAATAATTCATGTATTTGATCTGCATATAGACTAGATGCATGAATTATTCAATGAACTTAAAAAAT	82	c36897_g1_i7:925..1246:+	..(((((((.((((((((((((((((((((((((.((((....)))).)))))))))))))))))))))))).)))))))..	-35.5
