# Supplementary material for: Analysis of miRNAs and their target genes in five Melilotus albus NILs with different coumarin content
Source: Sci Rep. 2018 Sep 20;8:14138. doi: 10.1038/s41598-018-32153-3 (PMC6147922; doi:10.1038/s41598-018-32153-3)
Supplement: Supplementary file 3 — Table S9 [file 41598_2018_32153_MOESM3_ESM.xls]

## Sheet: Table S8
Table S8 List of different GO terms.
GO_terms	Description	Term_type	Over_represented_pValue	Corrected_pValue	DEG_item	DEG_list	Bg_item	Bg_list	Gene_names
GO:0043531	ADP binding	molecular_function	1.9241e-11	1.0383e-07	80	2153	497	33499	c36991_g1,c35601_g4,c34754_g3,c34726_g1,c36969_g1,c37484_g4,c37125_g3,c36832_g7,c19584_g2,c21579_g1,c37387_g4,c36015_g4,c15607_g2,c35292_g2,c22079_g1,c29818_g1,c36942_g6,c33853_g2,c37387_g1,c34673_g1,c31709_g5,c1169_g1,c19088_g1,c37375_g4,c37460_g2,c36041_g3,c37341_g2,c28483_g1,c37318_g1,c1163_g1,c34726_g6,c30538_g3,c37417_g1,c32941_g1,c36942_g1,c37243_g2,c29864_g1,c36096_g2,c35131_g5,c37403_g4,c…
GO:0065007	biological regulation	biological_process	9.8641e-06	0.011299	530	2153	6217	33499	c35088_g4,c25613_g2,c31761_g2,c30826_g1,c23647_g1,c37438_g5,c36096_g3,c34919_g1,c27510_g1,c20207_g1,c10507_g1,c30864_g3,c47356_g1,c7358_g1,c37363_g1,c17958_g1,c35856_g1,c36744_g1,c36429_g3,c29287_g1,c26699_g1,c36316_g3,c29804_g1,c20113_g1,c6607_g1,c74743_g1,c2109_g1,c34266_g2,c29255_g1,c29615_g1,c15717_g1,c59037_g1,c30137_g1,c32890_g6,c34026_g3,c16645_g1,c14651_g1,c37460_g2,c37227_g3,c24215_g1,c3…
GO:0007154	cell communication	biological_process	1.108e-05	0.011299	241	2153	2467	33499	c37243_g2,c36899_g4,c31476_g2,c31118_g1,c25506_g1,c8307_g1,c34360_g2,c33863_g6,c35253_g2,c37460_g3,c30343_g2,c21713_g2,c28472_g1,c37375_g4,c37460_g2,c37227_g3,c37232_g1,c30538_g1,c35437_g1,c33742_g1,c31830_g2,c34152_g3,c35257_g1,c25398_g1,c34860_g1,c30538_g3,c19398_g1,c8706_g1,c70270_g1,c36976_g6,c28884_g1,c35864_g2,c35292_g2,c36942_g6,c29818_g1,c25094_g1,c29785_g1,c36885_g8,c35325_g4,c7727_g1,c1…
GO:0005634	nucleus	cellular_component	1.1479e-05	0.011299	310	2153	3506	33499	c33199_g3,c20223_g1,c9725_g1,c36479_g1,c5207_g1,c16375_g1,c3925_g1,c31567_g1,c25799_g1,c23728_g2,c20216_g1,c86093_g1,c19918_g1,c38476_g1,c32858_g1,c37494_g1,c32508_g1,c36864_g1,c34360_g7,c37103_g5,c36679_g2,c36971_g3,c16102_g1,c35604_g1,c37496_g2,c35218_g2,c24916_g1,c34734_g3,c24657_g1,c36043_g2,c9865_g1,c32244_g2,c686_g1,c34725_g2,c36100_g3,c25854_g1,c63211_g1,c37019_g3,c33835_g1,c26459_g1,c1034…
GO:0050794	regulation of cellular process	biological_process	1.2007e-05	0.011299	477	2153	5596	33499	c35074_g9,c10877_g1,c87075_g1,c26983_g1,c36041_g3,c37341_g2,c36355_g4,c9625_g1,c37318_g1,c32240_g1,c35505_g1,c75292_g1,c88741_g1,c29471_g1,c36053_g5,c50388_g1,c34853_g6,c36726_g1,c20689_g2,c32069_g1,c57716_g1,c25170_g1,c36489_g6,c35131_g5,c25098_g1,c29346_g1,c36355_g5,c49169_g1,c35429_g5,c35435_g2,c41311_g1,c29418_g1,c35522_g2,c35169_g1,c63983_g1,c25928_g1,c37247_g1,c23950_g1,c31662_g1,c13059_g1,…
GO:0050789	regulation of biological process	biological_process	1.2564e-05	0.011299	497	2153	5825	33499	c36652_g2,c19088_g1,c35513_g10,c34262_g2,c36114_g2,c35097_g1,c33678_g1,c64347_g1,c88457_g1,c35247_g4,c34950_g1,c35663_g5,c30709_g1,c22079_g1,c28087_g1,c27246_g1,c36889_g4,c23765_g1,c34991_g1,c77410_g1,c15738_g1,c37125_g3,c30306_g1,c26024_g1,c36548_g4,c33863_g7,c35763_g2,c35758_g1,c35601_g4,c29897_g1,c8977_g1,c14898_g2,c37403_g4,c34152_g5,c36067_g6,c36491_g3,c28273_g1,c36026_g3,c20775_g1,c36942_g1…
GO:0006355	regulation of transcription, DNA-templated	biological_process	6.6939e-05	0.04515	234	2153	2580	33499	c36490_g1,c37438_g5,c29525_g1,c31761_g2,c57329_g1,c35753_g6,c35497_g3,c34874_g3,c32096_g2,c11678_g1,c34726_g5,c35102_g4,c25613_g2,c1207_g1,c10507_g1,c37022_g1,c11223_g1,c36439_g1,c36036_g1,c35625_g1,c34976_g1,c11677_g1,c23724_g1,c30864_g3,c34935_g1,c35684_g2,c34367_g3,c37117_g2,c36616_g2,c35232_g2,c27510_g1,c31132_g1,c29790_g2,c27493_g1,c38480_g1,c38994_g1,c35615_g4,c33921_g1,c32242_g1,c36429_g3,…
GO:1903506	regulation of nucleic acid-templated transcription	biological_process	6.6939e-05	0.04515	234	2153	2580	33499	c36608_g1,c1169_g1,c35871_g1,c32463_g2,c26539_g1,c26252_g1,c29579_g1,c35664_g1,c18969_g1,c28492_g2,c30694_g1,c32496_g1,c34027_g1,c27013_g1,c19584_g2,c51450_g1,c26690_g1,c32064_g1,c25023_g1,c33734_g6,c33334_g1,c32308_g1,c32006_g1,c35040_g3,c87866_g1,c46458_g1,c34360_g2,c35116_g5,c5928_g1,c35325_g1,c37637_g1,c27021_g2,c31118_g1,c90455_g1,c34456_g7,c33927_g3,c30538_g3,c34860_g1,c30825_g1,c10698_g1,c…
GO:0003677	DNA binding	molecular_function	8.3078e-05	0.045184	327	2153	3593	33499	c17601_g2,c26510_g1,c37051_g2,c35420_g1,c36586_g1,c33807_g1,c89434_g1,c26558_g1,c36908_g1,c32582_g1,c46147_g1,c57855_g1,c35615_g6,c22169_g1,c18225_g1,c34919_g3,c19659_g1,c35296_g2,c35512_g6,c35076_g1,c32278_g2,c27161_g1,c24843_g1,c34562_g1,c37403_g2,c34003_g1,c3758_g1,c35210_g3,c33131_g4,c32277_g1,c34492_g1,c10498_g1,c23747_g2,c27036_g1,c31169_g1,c35488_g4,c35708_g1,c18910_g1,c30868_g1,c24215_g2,…
GO:2001141	regulation of RNA biosynthetic process	biological_process	8.5519e-05	0.045184	234	2153	2591	33499	c46458_g1,c34360_g2,c35116_g5,c87866_g1,c34456_g7,c35325_g1,c5928_g1,c90455_g1,c31118_g1,c37637_g1,c27021_g2,c4559_g1,c34360_g3,c28884_g1,c33927_g3,c35470_g3,c30538_g3,c34860_g1,c30825_g1,c24215_g1,c10698_g1,c28349_g1,c33451_g6,c34026_g3,c37232_g1,c68303_g1,c32890_g6,c30137_g1,c30343_g2,c25535_g2,c37422_g1,c35871_g1,c32463_g2,c36608_g1,c1169_g1,c35664_g1,c18969_g1,c26539_g1,c26252_g1,c29579_g1,c1…
GO:2000112	regulation of cellular macromolecule biosynthetic process	biological_process	9.7962e-05	0.045184	253	2153	2816	33499	c35232_g2,c31132_g1,c29790_g2,c27493_g1,c27510_g1,c34935_g1,c35684_g2,c34367_g3,c37117_g2,c36616_g2,c23724_g1,c30864_g3,c37022_g1,c11223_g1,c10507_g1,c36439_g1,c36036_g1,c11677_g1,c35625_g1,c34976_g1,c35102_g4,c25613_g2,c1207_g1,c34317_g5,c11678_g1,c34726_g5,c57329_g1,c35497_g3,c35753_g6,c32096_g2,c34874_g3,c36490_g1,c37438_g5,c31761_g2,c29525_g1,c625_g1,c28664_g1,c35435_g1,c36886_g4,c22627_g2,c3…
GO:0023052	signaling	biological_process	0.00010757	0.045184	222	2153	2335	33499	c25170_g1,c20775_g1,c35131_g5,c20689_g2,c28273_g1,c57716_g1,c34152_g5,c37403_g4,c34561_g1,c35146_g2,c21109_g1,c36942_g1,c9625_g1,c37318_g1,c32240_g1,c35857_g2,c53674_g1,c40826_g1,c32403_g2,c32476_g1,c26983_g1,c36041_g3,c35703_g3,c87075_g1,c35173_g1,c27083_g1,c28483_g1,c37341_g2,c33678_g1,c31144_g1,c28167_g1,c28482_g1,c19088_g1,c36652_g2,c23765_g1,c33720_g2,c27246_g1,c35663_g5,c22079_g1,c28087_g1,…
GO:0010556	regulation of macromolecule biosynthetic process	biological_process	0.00011817	0.045184	253	2153	2826	33499	c36851_g1,c35420_g1,c30829_g1,c35339_g7,c36041_g5,c36965_g3,c34282_g1,c686_g1,c32582_g1,c46147_g1,c33835_g1,c36908_g1,c36586_g1,c30610_g2,c89434_g1,c36043_g2,c22169_g1,c35615_g6,c32951_g2,c57855_g1,c32278_g2,c24916_g1,c35076_g1,c26222_g1,c79621_g1,c36745_g8,c86497_g1,c3758_g1,c35210_g3,c31794_g2,c36971_g3,c27826_g1,c34562_g1,c36679_g2,c34003_g1,c27047_g1,c32921_g2,c16102_g1,c32463_g1,c38476_g1,c2…
GO:0031326	regulation of cellular biosynthetic process	biological_process	0.0001225	0.045184	253	2153	2828	33499	c35286_g7,c23747_g2,c34720_g1,c11290_g1,c32463_g1,c38476_g1,c34360_g7,c10498_g1,c32508_g1,c3758_g1,c35210_g3,c31794_g2,c79621_g1,c36745_g8,c86497_g1,c32921_g2,c16102_g1,c27826_g1,c36971_g3,c34562_g1,c27047_g1,c36679_g2,c34003_g1,c37046_g7,c36254_g4,c9725_g1,c34284_g1,c17543_g1,c28702_g1,c36519_g10,c36279_g1,c28686_g2,c34928_g8,c23728_g2,c1177_g1,c18910_g1,c18633_g1,c25799_g1,c33488_g2,c34313_g1,c…
GO:0009889	regulation of biosynthetic process	biological_process	0.0001256	0.045184	253	2153	2831	33499	c1169_g1,c36608_g1,c32463_g2,c35871_g1,c29579_g1,c26252_g1,c26539_g1,c29975_g1,c18969_g1,c35664_g1,c32496_g1,c30694_g1,c28492_g2,c19584_g2,c34027_g1,c27013_g1,c26690_g1,c51450_g1,c35040_g3,c32308_g1,c33334_g1,c32006_g1,c33734_g6,c25023_g1,c32064_g1,c37196_g7,c87866_g1,c34360_g2,c35116_g5,c46458_g1,c90455_g1,c31118_g1,c37637_g1,c27021_g2,c5928_g1,c35325_g1,c34456_g7,c35470_g3,c30441_g1,c34860_g1,c…
GO:0044700	single organism signaling	biological_process	0.00013951	0.047049	221	2153	2333	33499	c33720_g2,c23765_g1,c27246_g1,c35663_g5,c34950_g1,c22079_g1,c28087_g1,c34567_g2,c35247_g4,c88457_g1,c33678_g1,c31144_g1,c28167_g1,c19088_g1,c28482_g1,c36652_g2,c8977_g1,c29346_g1,c35601_g4,c63983_g1,c35169_g1,c25928_g1,c33863_g7,c30306_g1,c37125_g3,c58173_g1,c15738_g1,c33679_g1,c35915_g2,c31662_g1,c23950_g1,c13059_g1,c34561_g1,c35146_g2,c21109_g1,c36942_g1,c20775_g1,c25170_g1,c35131_g5,c28273_g1,…
GO:0034654	nucleobase-containing compound biosynthetic process	biological_process	0.00017177	0.049012	318	2153	3668	33499	c36889_g4,c23765_g1,c27246_g1,c30709_g1,c34991_g1,c30744_g1,c35658_g3,c28559_g1,c64347_g1,c35097_g1,c36114_g2,c34262_g2,c35513_g10,c35758_g1,c24462_g1,c36548_g4,c27393_g1,c35601_g4,c26024_g1,c21579_g1,c21490_g1,c2299_g1,c37448_g1,c37403_g4,c36026_g3,c36067_g6,c24881_g1,c36519_g4,c35703_g3,c33388_g9,c33147_g1,c33451_g5,c33835_g1,c34770_g1,c686_g1,c34282_g1,c36851_g1,c30829_g1,c36041_g5,c24916_g1,c…
GO:0032774	RNA biosynthetic process	biological_process	0.00018115	0.049012	281	2153	3199	33499	c32242_g1,c16278_g1,c34562_g2,c25987_g1,c36429_g3,c26699_g1,c35286_g4,c8531_g1,c36880_g2,c29685_g1,c26422_g1,c29615_g1,c59037_g1,c15717_g1,c31875_g3,c28664_g1,c29525_g1,c31761_g2,c37438_g5,c34385_g5,c25613_g2,c11677_g1,c35625_g1,c10507_g1,c30864_g3,c36616_g2,c37117_g2,c35684_g2,c27493_g1,c27510_g1,c29790_g2,c35232_g2,c30694_g1,c28492_g2,c19584_g2,c34027_g1,c27013_g1,c9796_g1,c33334_g1,c32006_g1,c…
GO:0007165	signal transduction	biological_process	0.0001819	0.049012	219	2153	2318	33499	c35418_g1,c51868_g1,c30865_g1,c27946_g1,c69539_g1,c52199_g1,c35437_g6,c36479_g1,c37472_g3,c31457_g1,c33199_g3,c34152_g2,c35604_g1,c1945_g1,c36679_g2,c34562_g1,c37403_g2,c21438_g1,c79621_g1,c10498_g1,c32508_g1,c17642_g1,c16788_g1,c32463_g1,c3367_g1,c33637_g1,c37210_g6,c27626_g1,c34633_g3,c28131_g1,c37188_g1,c35895_g1,c359_g1,c25006_g1,c30246_g2,c32531_g1,c34309_g4,c32678_g3,c48749_g1,c36041_g5,c28…
GO:0010468	regulation of gene expression	biological_process	0.00019234	0.049012	255	2153	2859	33499	c22627_g2,c35142_g9,c625_g1,c28664_g1,c35435_g1,c36886_g4,c26422_g1,c36553_g2,c29685_g1,c36880_g2,c15717_g1,c25450_g1,c59037_g1,c29615_g1,c36429_g3,c35856_g1,c30120_g1,c25987_g1,c34562_g2,c29404_g1,c16278_g1,c33522_g1,c36570_g2,c8531_g1,c26699_g1,c35286_g4,c38480_g1,c38994_g1,c35615_g4,c33921_g1,c32242_g1,c34935_g1,c35684_g2,c34367_g3,c37117_g2,c36616_g2,c35232_g2,c27510_g1,c31132_g1,c29790_g2,c2…
GO:0080090	regulation of primary metabolic process	biological_process	0.00020525	0.049012	281	2153	3193	33499	c37530_g1,c89434_g1,c36586_g1,c30610_g2,c36908_g1,c46147_g1,c32582_g1,c36965_g3,c35339_g7,c35420_g1,c26222_g1,c35076_g1,c32278_g2,c57855_g1,c32951_g2,c35615_g6,c22169_g1,c10498_g1,c11290_g1,c23747_g2,c32921_g2,c1945_g1,c34003_g1,c34562_g1,c35210_g3,c3758_g1,c36745_g8,c79621_g1,c52199_g1,c28686_g2,c34928_g8,c37046_g7,c36254_g4,c36279_g1,c28702_g1,c17543_g1,c23617_g1,c36429_g1,c19090_g1,c34734_g5,c…
GO:0006351	transcription, DNA-templated	biological_process	0.00020891	0.049012	278	2153	3168	33499	c34928_g8,c28686_g2,c36279_g1,c17543_g1,c28702_g1,c37046_g7,c35418_g1,c34734_g5,c36429_g1,c24215_g2,c35615_g8,c18633_g1,c18910_g1,c1177_g1,c10498_g1,c27036_g1,c23747_g2,c34003_g1,c37403_g2,c34562_g1,c34617_g4,c32921_g2,c35972_g10,c36745_g8,c79621_g1,c35210_g3,c3758_g1,c26222_g1,c32278_g2,c35076_g1,c35615_g6,c57855_g1,c28131_g1,c22169_g1,c26558_g1,c89434_g1,c30610_g2,c36586_g1,c32466_g1,c36965_g3,…
GO:0097659	nucleic acid-templated transcription	biological_process	0.00020891	0.049012	278	2153	3168	33499	c36041_g5,c36851_g1,c30829_g1,c686_g1,c34282_g1,c33835_g1,c36043_g2,c24916_g1,c31794_g2,c16102_g1,c36679_g2,c27047_g1,c36971_g3,c27826_g1,c35286_g7,c38476_g1,c32463_g1,c34360_g7,c32508_g1,c37494_g1,c36864_g1,c23728_g2,c34313_g1,c33488_g2,c25799_g1,c34076_g1,c9725_g1,c36519_g10,c34284_g1,c35513_g10,c36114_g2,c35097_g1,c34262_g2,c64347_g1,c28559_g1,c30744_g1,c35658_g3,c34991_g1,c30709_g1,c27246_g1,…
GO:0019219	regulation of nucleobase-containing compound metabolic process	biological_process	0.00035557	0.077399	250	2153	2823	33499	c36889_g4,c23765_g1,c27246_g1,c30709_g1,c34991_g1,c941_g1,c28482_g1,c34673_g1,c34965_g2,c64347_g1,c33077_g1,c36114_g2,c35097_g1,c35511_g1,c34262_g2,c35513_g10,c35758_g1,c37247_g1,c25928_g1,c29418_g1,c36548_g4,c35522_g2,c36355_g5,c35435_g2,c49169_g1,c17316_g1,c35915_g2,c33679_g1,c35310_g7,c36880_g7,c26024_g1,c2299_g1,c50388_g1,c34853_g6,c36726_g1,c36053_g5,c37403_g4,c36489_g6,c36026_g3,c32069_g1,c…
GO:0051171	regulation of nitrogen compound metabolic process	biological_process	0.00036478	0.077399	267	2153	3027	33499	c34317_g5,c25613_g2,c29525_g1,c31761_g2,c37438_g5,c36616_g2,c37117_g2,c35684_g2,c27493_g1,c27510_g1,c29790_g2,c35232_g2,c20207_g1,c35625_g1,c11677_g1,c10507_g1,c30864_g3,c16278_g1,c34562_g2,c25987_g1,c35856_g1,c36429_g3,c35286_g4,c26699_g1,c8531_g1,c36570_g2,c32242_g1,c30493_g1,c36886_g4,c28664_g1,c36880_g2,c29685_g1,c26422_g1,c29615_g1,c59037_g1,c15717_g1,c30343_g2,c32890_g6,c30137_g1,c37232_g1,…
GO:0003676	nucleic acid binding	molecular_function	0.00037294	0.077399	515	2153	5956	33499	c36586_g1,c89434_g1,c37530_g1,c13469_g1,c21173_g1,c46147_g1,c35615_g6,c33975_g2,c28162_g1,c34514_g1,c22169_g1,c18225_g1,c28131_g1,c34919_g3,c19659_g1,c35076_g1,c32278_g2,c32921_g2,c37403_g2,c35210_g3,c10498_g1,c23747_g2,c11290_g1,c35418_g1,c36324_g1,c34628_g1,c36397_g6,c35615_g8,c37366_g1,c4759_g1,c34928_g8,c36254_g4,c17543_g1,c36279_g1,c34965_g2,c37503_g1,c28482_g1,c35511_g1,c36245_g2,c33077_g1,…
GO:0005622	intracellular	cellular_component	0.00065846	0.12907	781	2153	10148	33499	c21791_g1,c36186_g1,c35488_g2,c35325_g4,c92042_g1,c35680_g3,c28859_g1,c27991_g1,c18846_g1,c47889_g1,c31071_g2,c35042_g2,c35040_g3,c51229_g1,c19050_g1,c36412_g1,c36035_g1,c81632_g1,c25399_g2,c34027_g1,c19584_g2,c27013_g1,c35325_g1,c5928_g1,c37099_g4,c37637_g1,c50813_g1,c24365_g3,c32339_g2,c27799_g2,c2754_g1,c31360_g1,c35423_g2,c36096_g2,c31855_g1,c30343_g2,c19825_g1,c37375_g4,c28349_g1,c33451_g6,c…
GO:0031323	regulation of cellular metabolic process	biological_process	0.00066976	0.12907	280	2153	3267	33499	c17316_g1,c33679_g1,c35310_g7,c35915_g2,c36880_g7,c36355_g5,c35435_g2,c49169_g1,c35429_g5,c37247_g1,c25928_g1,c35522_g2,c29418_g1,c33077_g1,c35511_g1,c28482_g1,c34673_g1,c34965_g2,c941_g1,c36355_g4,c75292_g1,c88741_g1,c29471_g1,c35505_g1,c36041_g3,c35074_g9,c87075_g1,c10877_g1,c37341_g2,c36489_g6,c32069_g1,c57716_g1,c25098_g1,c50388_g1,c36726_g1,c34853_g6,c36053_g5,c22169_g1,c35615_g6,c32951_g2,c…
GO:0005667	transcription factor complex	cellular_component	0.00072329	0.13458	132	2153	1412	33499	c29579_g1,c29975_g1,c26252_g1,c26539_g1,c92042_g1,c1169_g1,c35871_g1,c32308_g1,c32006_g1,c35040_g3,c33734_g6,c25023_g1,c32496_g1,c30694_g1,c28492_g2,c34027_g1,c27013_g1,c37637_g1,c90455_g1,c5928_g1,c34456_g7,c56113_g1,c35116_g5,c46458_g1,c68303_g1,c37232_g1,c33451_g6,c28349_g1,c30538_g3,c10698_g1,c28884_g1,c4559_g1,c35142_g9,c22627_g2,c625_g1,c26422_g1,c29615_g1,c59037_g1,c25450_g1,c16278_g1,c294…
GO:0043227	membrane-bounded organelle	cellular_component	0.00078901	0.14192	419	2153	5125	33499	c36061_g2,c32673_g3,c25941_g1,c36025_g1,c36608_g1,c30298_g1,c31709_g5,c22212_g1,c27276_g1,c34605_g3,c34951_g3,c45607_g1,c26690_g1,c32843_g1,c51450_g1,c19443_g1,c33615_g1,c33734_g6,c32064_g1,c36814_g3,c32496_g1,c1689_g1,c31959_g1,c19605_g1,c38166_g1,c34656_g1,c20614_g1,c37191_g3,c35592_g1,c36899_g4,c34316_g1,c20267_g1,c32941_g1,c37184_g1,c37196_g7,c35383_g1,c87866_g1,c78844_g1,c34360_g2,c56113_g1,…
GO:0051252	regulation of RNA metabolic process	biological_process	0.00083541	0.14294	243	2153	2774	33499	c36043_g2,c22169_g1,c35615_g6,c57855_g1,c32278_g2,c35076_g1,c24916_g1,c26222_g1,c36826_g1,c36851_g1,c35420_g1,c30829_g1,c35339_g7,c36041_g5,c34282_g1,c686_g1,c36965_g3,c32582_g1,c33835_g1,c37530_g1,c89434_g1,c36586_g1,c30610_g2,c24215_g2,c35615_g8,c25799_g1,c18910_g1,c34313_g1,c33488_g2,c18633_g1,c1177_g1,c23728_g2,c36429_g1,c35418_g1,c34734_g5,c34076_g1,c36519_g10,c36279_g1,c28702_g1,c34284_g1,c…
GO:0043231	intracellular membrane-bounded organelle	cellular_component	0.00084768	0.14294	418	2153	5118	33499	c35976_g3,c34152_g3,c35470_g3,c22059_g1,c10698_g1,c36976_g6,c34093_g1,c28611_g2,c28884_g1,c30382_g1,c32890_g6,c31855_g1,c30989_g2,c19825_g1,c14651_g1,c28349_g1,c34026_g3,c37232_g1,c32339_g2,c30955_g1,c31075_g1,c18929_g1,c21910_g1,c24009_g2,c35325_g1,c19691_g1,c37099_g4,c30554_g1,c31026_g2,c35497_g4,c28492_g2,c29307_g1,c36412_g1,c81632_g1,c36035_g1,c19584_g2,c31071_g2,c25023_g1,c21716_g1,c35042_g2…
GO:0010563	negative regulation of phosphorus metabolic process	biological_process	0.00094789	0.15044	5	2153	14	33499	c36035_g1,c23617_g1,c36186_g1,c35561_g1,c32148_g1
GO:0045936	negative regulation of phosphate metabolic process	biological_process	0.00094789	0.15044	5	2153	14	33499	c36035_g1,c23617_g1,c35561_g1,c36186_g1,c32148_g1
GO:0044424	intracellular part	cellular_component	0.0010682	0.16091	733	2153	9541	33499	c34426_g1,c29307_g1,c28492_g2,c30694_g1,c32006_g1,c21716_g1,c25023_g1,c9796_g1,c35871_g1,c18969_g1,c33072_g1,c25707_g2,c29975_g1,c26252_g1,c29734_g1,c37442_g1,c28884_g1,c36976_g6,c34152_g3,c34026_g3,c37227_g3,c36050_g6,c14651_g1,c30989_g2,c32890_g6,c30382_g1,c86231_g1,c24009_g2,c21910_g1,c18929_g1,c31075_g1,c30955_g1,c35497_g4,c34785_g3,c31026_g2,c30156_g1,c30554_g1,c19691_g1,c22400_g1,c29804_g1,…
GO:0001071	nucleic acid binding transcription factor activity	molecular_function	0.0011033	0.16091	100	2153	1082	33499	c29579_g1,c27246_g1,c23765_g1,c26539_g1,c26252_g1,c34991_g1,c941_g1,c28482_g1,c34965_g2,c35513_g10,c35511_g1,c35871_g1,c35758_g1,c29418_g1,c36548_g4,c49169_g1,c35435_g2,c32308_g1,c32006_g1,c35040_g3,c33734_g6,c32496_g1,c17316_g1,c28492_g2,c30694_g1,c34027_g1,c27013_g1,c26024_g1,c37637_g1,c2299_g1,c90455_g1,c5928_g1,c34853_g6,c50388_g1,c34456_g7,c36489_g6,c35116_g5,c32069_g1,c46458_g1,c36026_g3,c3…
GO:0003700	transcription factor activity, sequence-specific DNA binding	molecular_function	0.0011033	0.16091	100	2153	1082	33499	c34965_g2,c28482_g1,c35513_g10,c35871_g1,c35511_g1,c26539_g1,c26252_g1,c27246_g1,c29579_g1,c23765_g1,c941_g1,c34991_g1,c28492_g2,c30694_g1,c32496_g1,c17316_g1,c27013_g1,c34027_g1,c26024_g1,c29418_g1,c36548_g4,c35758_g1,c33734_g6,c49169_g1,c35435_g2,c32308_g1,c32006_g1,c35040_g3,c36026_g3,c46458_g1,c32069_g1,c36489_g6,c35116_g5,c5928_g1,c37637_g1,c2299_g1,c90455_g1,c34456_g7,c34853_g6,c50388_g1,c1…
GO:0019438	aromatic compound biosynthetic process	biological_process	0.001195	0.1697	353	2153	4161	33499	c30744_g1,c35658_g3,c34991_g1,c30709_g1,c27246_g1,c36889_g4,c23765_g1,c35513_g10,c36114_g2,c35097_g1,c34262_g2,c32404_g1,c64347_g1,c28559_g1,c35601_g4,c27393_g1,c36548_g4,c24462_g1,c35758_g1,c21490_g1,c26024_g1,c21579_g1,c37448_g1,c2299_g1,c36067_g6,c36026_g3,c34609_g2,c37403_g4,c35703_g3,c33388_g9,c36519_g4,c24881_g1,c33451_g5,c33147_g1,c26258_g1,c34282_g1,c686_g1,c34770_g1,c33835_g1,c36041_g5,c…
GO:0043226	organelle	cellular_component	0.0012772	0.17281	558	2153	7186	33499	c36679_g2,c37496_g2,c32508_g1,c36864_g1,c19918_g1,c76007_g1,c38476_g1,c29953_g1,c3925_g1,c31567_g1,c20216_g1,c26410_g1,c21167_g2,c34535_g2,c9725_g1,c20223_g1,c72471_g1,c10346_g1,c81018_g1,c37019_g3,c36100_g3,c25854_g1,c9865_g1,c31609_g1,c33637_g1,c36043_g2,c34734_g3,c4066_g1,c24657_g1,c25150_g1,c35218_g2,c24916_g1,c37403_g4,c59384_g1,c34609_g2,c36067_g6,c14600_g1,c31473_g1,c2299_g1,c37448_g1,c266…
GO:0060255	regulation of macromolecule metabolic process	biological_process	0.001281	0.17281	276	2153	3214	33499	c36279_g1,c17543_g1,c28702_g1,c36254_g4,c37046_g7,c34928_g8,c28686_g2,c35615_g8,c24215_g2,c18633_g1,c18910_g1,c1177_g1,c34734_g5,c36429_g1,c35418_g1,c19090_g1,c11290_g1,c23747_g2,c10498_g1,c36745_g8,c79621_g1,c35210_g3,c3758_g1,c34003_g1,c1945_g1,c34562_g1,c32921_g2,c32278_g2,c35076_g1,c26222_g1,c22169_g1,c35615_g6,c57855_g1,c32951_g2,c36965_g3,c46147_g1,c32582_g1,c36908_g1,c89434_g1,c37530_g1,c3…
GO:0050896	response to stimulus	biological_process	0.0013186	0.17354	351	2153	4125	33499	c36053_g5,c35131_g5,c25170_g1,c57716_g1,c20689_g2,c35370_g2,c37227_g1,c20713_g1,c36041_g3,c35107_g1,c26983_g1,c87075_g1,c33938_g1,c35857_g6,c37341_g2,c49498_g1,c32240_g1,c37318_g1,c9625_g1,c36355_g4,c32769_g2,c75292_g1,c1983_g1,c9480_g1,c17119_g1,c33016_g1,c33720_g2,c34567_g2,c31144_g1,c28482_g1,c10031_g1,c28167_g1,c36355_g5,c35448_g5,c29346_g1,c25928_g1,c63983_g1,c36885_g9,c35169_g1,c33679_g1,c3…
GO:0005623	cell	cellular_component	0.0014392	0.1806	814	2153	10745	33499	c21640_g1,c31385_g2,c14989_g1,c34772_g1,c26985_g1,c39188_g1,c27894_g1,c10064_g1,c36880_g2,c24700_g1,c23169_g1,c10793_g1,c26422_g1,c29685_g1,c36886_g4,c28664_g1,c33209_g1,c30883_g1,c32242_g1,c88014_g1,c22607_g1,c73287_g1,c20232_g1,c55032_g1,c36570_g1,c29534_g2,c35286_g4,c36570_g2,c37182_g4,c8531_g1,c36725_g4,c34562_g2,c24626_g1,c25987_g1,c16278_g1,c33657_g4,c4913_g1,c9709_g1,c36406_g4,c11677_g1,c5…
GO:0044464	cell part	cellular_component	0.0014392	0.1806	814	2153	10745	33499	c9796_g1,c32006_g1,c28931_g4,c25023_g1,c21716_g1,c30694_g1,c28492_g2,c29307_g1,c34426_g1,c25707_g2,c35292_g2,c29734_g1,c26252_g1,c36942_g6,c29975_g1,c18969_g1,c33072_g1,c37387_g1,c33388_g4,c35871_g1,c30989_g2,c30382_g1,c86231_g1,c32890_g6,c34026_g3,c36050_g6,c37227_g3,c14651_g1,c34152_g3,c31433_g2,c28884_g1,c37442_g1,c36976_g6,c30554_g1,c30156_g1,c19691_g1,c31026_g2,c35497_g4,c34785_g3,c30955_g1,…
GO:0043229	intracellular organelle	cellular_component	0.0016201	0.19869	551	2153	7111	33499	c24881_g1,c14772_g1,c35173_g1,c37090_g2,c21109_g1,c19957_g1,c36020_g4,c20775_g1,c36026_g3,c36491_g3,c35758_g1,c35884_g4,c24462_g1,c28834_g2,c35649_g1,c46851_g1,c21490_g1,c36535_g1,c27246_g1,c35247_g4,c36511_g1,c28927_g1,c34991_g1,c30744_g1,c64347_g1,c36287_g2,c35097_g1,c35683_g1,c16375_g1,c69539_g1,c5207_g1,c33199_g3,c34855_g3,c28722_g1,c14614_g1,c36479_g1,c34868_g1,c35954_g1,c86093_g1,c25799_g1,…
GO:0006140	regulation of nucleotide metabolic process	biological_process	0.0017575	0.20337	4	2153	10	33499	c23617_g1,c36186_g1,c35561_g1,c36035_g1
GO:0045980	negative regulation of nucleotide metabolic process	biological_process	0.0017575	0.20337	4	2153	10	33499	c36035_g1,c23617_g1,c35561_g1,c36186_g1
GO:0019222	regulation of metabolic process	biological_process	0.0017714	0.20337	298	2153	3527	33499	c24881_g1,c36519_g4,c35703_g3,c33147_g1,c33451_g5,c2299_g1,c32483_g4,c37403_g4,c36491_g3,c36026_g3,c36067_g6,c35758_g1,c36548_g4,c29897_g1,c77410_g1,c26024_g1,c36889_g4,c23765_g1,c27246_g1,c30709_g1,c34991_g1,c64347_g1,c36114_g2,c35097_g1,c34262_g2,c35513_g10,c34284_g1,c36519_g10,c9725_g1,c37732_g1,c34076_g1,c25799_g1,c34313_g1,c33488_g2,c20216_g1,c23728_g2,c23441_g1,c32508_g1,c32148_g1,c34360_g7…
GO:0010467	gene expression	biological_process	0.0018786	0.2069	418	2153	5240	33499	c29897_g1,c27393_g1,c35758_g1,c36951_g5,c36314_g2,c36548_g4,c26024_g1,c21490_g1,c46851_g1,c30194_g1,c40267_g1,c34991_g1,c35658_g3,c30744_g1,c36889_g4,c23765_g1,c27246_g1,c30709_g1,c36511_g1,c64347_g1,c36114_g2,c34262_g2,c35097_g1,c35513_g10,c28559_g1,c84737_g1,c35703_g3,c24881_g1,c36519_g4,c33147_g1,c33451_g5,c35065_g1,c26258_g1,c19957_g1,c32483_g4,c2299_g1,c14600_g1,c30451_g1,c37448_g1,c36026_g3…
GO:0016765	transferase activity, transferring alkyl or aryl (other than methyl) groups	molecular_function	0.0018788	0.2069	20	2153	134	33499	c34697_g1,c36256_g2,c36051_g1,c36512_g1,c31476_g3,c27604_g1,c33488_g2,c30175_g1,c13092_g1,c18518_g1,c32006_g1,c29252_g1,c24922_g1,c34247_g1,c33636_g1,c33761_g1,c20546_g1,c35714_g1,c35672_g2,c19880_g1
GO:0044271	cellular nitrogen compound biosynthetic process	biological_process	0.0022417	0.24192	437	2153	5508	33499	c35615_g4,c33921_g1,c28636_g3,c38480_g1,c38994_g1,c33522_g1,c27590_g1,c29404_g1,c34027_g6,c30120_g1,c25450_g1,c31617_g3,c33947_g1,c29252_g1,c35435_g1,c625_g1,c37045_g1,c35643_g3,c35142_g9,c22627_g2,c58263_g1,c57329_g1,c34874_g3,c35753_g6,c35497_g3,c32096_g2,c19805_g2,c36600_g1,c36490_g1,c1207_g1,c60982_g1,c36684_g2,c35102_g4,c11678_g1,c34726_g5,c4252_g1,c23784_g1,c31387_g1,c38325_g1,c36870_g1,c23…
GO:0044427	chromosomal part	cellular_component	0.0026357	0.27887	97	2153	944	33499	c27991_g1,c34201_g3,c9611_g1,c36245_g2,c64347_g1,c33077_g1,c35511_g1,c23765_g1,c27246_g1,c32130_g1,c25707_g2,c29734_g1,c18969_g1,c35658_g3,c35664_g1,c37175_g2,c36880_g7,c29088_g1,c33125_g1,c35512_g5,c28902_g1,c9796_g1,c51450_g1,c47889_g1,c34735_g3,c37227_g1,c26153_g1,c36096_g2,c34609_g2,c35131_g5,c24009_g2,c36491_g3,c18929_g1,c2754_g1,c30554_g1,c31473_g1,c34819_g2,c37261_g1,c88741_g1,c28545_g2,c3…
GO:0018130	heterocycle biosynthetic process	biological_process	0.0028276	0.29119	355	2153	4246	33499	c34385_g5,c25613_g2,c36434_g1,c30935_g1,c37438_g5,c31761_g2,c29525_g1,c35232_g2,c27493_g1,c27510_g1,c29790_g2,c35684_g2,c37117_g2,c34103_g1,c36616_g2,c36406_g4,c30864_g3,c29937_g1,c10507_g1,c37158_g3,c11677_g1,c35625_g1,c8531_g1,c35286_g4,c26699_g1,c36429_g3,c34562_g2,c25987_g1,c16278_g1,c32242_g1,c73287_g1,c28664_g1,c31875_g3,c36884_g2,c31385_g2,c15717_g1,c26985_g1,c59037_g1,c29615_g1,c26422_g1,…
GO:0005694	chromosome	cellular_component	0.0028601	0.29119	105	2153	1030	33499	c31473_g1,c34819_g2,c30554_g1,c37261_g1,c26526_g1,c24009_g2,c35131_g5,c34609_g2,c36096_g2,c36491_g3,c18929_g1,c2754_g1,c37227_g1,c26153_g1,c37232_g1,c17179_g1,c10877_g1,c37227_g3,c36050_g6,c35703_g3,c22451_g1,c86231_g1,c33147_g1,c34860_g1,c30538_g3,c88741_g1,c28545_g2,c35257_g1,c35505_g1,c18969_g1,c35664_g1,c19632_g1,c35658_g3,c25707_g2,c32130_g1,c27246_g1,c23765_g1,c35247_g4,c29734_g1,c33077_g1,…
GO:0051716	cellular response to stimulus	biological_process	0.0029608	0.29586	273	2153	3088	33499	c33488_g2,c86093_g1,c34535_g2,c33199_g3,c34152_g2,c36479_g1,c35437_g6,c35683_g1,c69539_g1,c11844_g1,c36679_g2,c35604_g1,c76007_g1,c19918_g1,c32463_g1,c16788_g1,c32508_g1,c37210_g6,c27626_g1,c34633_g3,c17645_g1,c9865_g1,c3367_g1,c33637_g1,c25006_g1,c359_g1,c24657_g1,c37188_g1,c35895_g1,c21201_g1,c32678_g3,c48749_g1,c28230_g1,c36041_g5,c40826_g1,c53674_g1,c35857_g2,c32403_g2,c32476_g1,c27083_g1,c35…
GO:0034645	cellular macromolecule biosynthetic process	biological_process	0.0036314	0.35627	468	2153	5894	33499	c26651_g1,c35386_g9,c37234_g7,c37438_g5,c34857_g2,c31761_g2,c29525_g1,c28709_g1,c26424_g1,c25613_g2,c34385_g5,c36315_g1,c36720_g1,c36329_g1,c34317_g5,c33136_g1,c30864_g3,c10507_g1,c11677_g1,c35625_g1,c35588_g1,c35232_g2,c25541_g1,c27493_g1,c27510_g1,c29790_g2,c32636_g2,c35684_g2,c25018_g1,c37117_g2,c36616_g2,c19547_g1,c30493_g1,c32242_g1,c20232_g1,c36570_g2,c8531_g1,c26699_g1,c35286_g4,c36429_g3,…
GO:0006952	defense response	biological_process	0.0037915	0.35963	50	2153	484	33499	c37387_g4,c37175_g2,c1840_g1,c27751_g1,c36880_g7,c35763_g2,c37484_g4,c35296_g2,c29165_g1,c33818_g3,c19088_g1,c1169_g1,c17601_g2,c31709_g5,c25917_g1,c37387_g1,c36969_g2,c36041_g5,c27547_g1,c35292_g2,c36942_g6,c32957_g1,c35203_g4,c36256_g2,c23105_g1,c37318_g1,c25387_g1,c33995_g1,c36645_g2,c20225_g1,c65000_g1,c36812_g6,c52199_g1,c23032_g1,c36041_g3,c35302_g3,c37375_g4,c37472_g3,c35370_g2,c7619_g1,c3…
GO:0009059	macromolecule biosynthetic process	biological_process	0.0037989	0.35963	472	2153	5949	33499	c27590_g1,c32193_g3,c33522_g1,c21363_g1,c36942_g4,c34027_g6,c30120_g1,c29404_g1,c36012_g1,c35475_g2,c26220_g1,c38994_g1,c33167_g1,c38480_g1,c28636_g3,c33921_g1,c35615_g4,c625_g1,c35435_g1,c58263_g1,c22627_g2,c13986_g1,c35142_g9,c78656_g1,c32712_g1,c25450_g1,c36524_g5,c33947_g1,c35102_g4,c60982_g1,c36684_g2,c1207_g1,c4252_g1,c34726_g5,c11678_g1,c35753_g6,c57329_g1,c34874_g3,c35497_g3,c32096_g2,c33…
GO:0006270	DNA replication initiation	biological_process	0.0041491	0.38601	17	2153	129	33499	c57855_g1,c29525_g1,c34656_g1,c34027_g6,c34910_g1,c11678_g1,c47782_g1,c36720_g1,c17543_g1,c35878_g1,c78844_g1,c67012_g1,c23742_g1,c89434_g1,c78656_g1,c625_g1,c11290_g1
GO:0000785	chromatin	cellular_component	0.0045058	0.41209	44	2153	400	33499	c35257_g1,c88741_g1,c28545_g2,c33147_g1,c33852_g2,c15277_g1,c1177_g1,c22451_g1,c17685_g1,c17179_g1,c17543_g1,c10877_g1,c35703_g3,c10507_g1,c79985_g1,c31473_g1,c35684_g2,c30791_g1,c29088_g1,c36880_g7,c33125_g1,c37210_g6,c8121_g1,c51450_g1,c47889_g1,c34027_g6,c28902_g1,c29012_g1,c37182_g4,c27991_g1,c34201_g3,c29252_g1,c36245_g2,c64347_g1,c35339_g7,c32130_g1,c25707_g2,c23765_g1,c33835_g1,c18969_g1,c…
GO:0009734	auxin-activated signaling pathway	biological_process	0.0047615	0.4212	7	2153	25	33499	c36880_g2,c34562_g1,c34562_g2,c33679_g1,c36608_g1,c34360_g2,c32678_g3
GO:0071365	cellular response to auxin stimulus	biological_process	0.0047615	0.4212	7	2153	25	33499	c32678_g3,c34360_g2,c36608_g1,c34562_g2,c36880_g2,c34562_g1,c33679_g1
GO:0009725	response to hormone	biological_process	0.0050936	0.43707	16	2153	98	33499	c36679_g2,c36880_g2,c34562_g1,c36608_g1,c34360_g2,c57716_g1,c32678_g3,c36586_g1,c34360_g7,c33679_g1,c36880_g7,c34360_g3,c36355_g4,c34562_g2,c63983_g1,c36355_g5
GO:0016070	RNA metabolic process	biological_process	0.0051971	0.43707	359	2153	4326	33499	c28426_g1,c34385_g5,c25613_g2,c31761_g2,c29525_g1,c57754_g1,c37438_g5,c37117_g2,c36616_g2,c35684_g2,c27493_g1,c27510_g1,c29790_g2,c20207_g1,c35232_g2,c35625_g1,c11677_g1,c10507_g1,c30864_g3,c25987_g1,c34562_g2,c16278_g1,c36429_g3,c35286_g4,c26699_g1,c8531_g1,c30493_g1,c32242_g1,c33209_g1,c31875_g3,c34874_g2,c28664_g1,c36880_g2,c23169_g1,c26422_g1,c29685_g1,c29615_g1,c15717_g1,c16659_g1,c59037_g1,…
GO:0000775	chromosome, centromeric region	cellular_component	0.0052256	0.43707	19	2153	176	33499	c17543_g1,c10877_g1,c47866_g1,c51450_g1,c35512_g5,c34734_g5,c88741_g1,c18969_g1,c36100_g3,c35714_g1,c625_g1,c34819_g2,c37261_g1,c24009_g2,c64347_g1,c35511_g1,c14989_g1,c22182_g1,c10507_g1
GO:0003682	chromatin binding	molecular_function	0.0052649	0.43707	40	2153	357	33499	c32130_g1,c25707_g2,c33835_g1,c23765_g1,c18969_g1,c35664_g1,c30927_g1,c625_g1,c29252_g1,c34201_g3,c36245_g2,c64347_g1,c35339_g7,c8121_g1,c51450_g1,c34027_g6,c47889_g1,c28902_g1,c29012_g1,c37182_g4,c36880_g7,c29088_g1,c33125_g1,c37210_g6,c31473_g1,c35684_g2,c30791_g1,c10507_g1,c79985_g1,c17685_g1,c17179_g1,c17543_g1,c10877_g1,c35703_g3,c88741_g1,c28545_g2,c33147_g1,c33852_g2,c1177_g1,c15277_g1
GO:0009733	response to auxin	biological_process	0.0054699	0.44493	7	2153	26	33499	c33679_g1,c36880_g2,c34562_g1,c34562_g2,c36608_g1,c34360_g2,c32678_g3
GO:1901363	heterocyclic compound binding	molecular_function	0.0055245	0.44493	868	2153	10939	33499	c25987_g1,c34562_g2,c47901_g1,c16278_g1,c33510_g1,c10727_g1,c36570_g2,c37182_g4,c35286_g4,c36570_g1,c20232_g1,c39644_g1,c19547_g1,c30493_g1,c32242_g1,c86390_g1,c33209_g1,c26122_g1,c28664_g1,c36886_g4,c26516_g1,c26422_g1,c23169_g1,c36553_g2,c35983_g1,c36880_g2,c77037_g1,c31385_g2,c14989_g1,c33638_g1,c39188_g1,c30935_g1,c31276_g2,c39892_g1,c36212_g1,c34329_g2,c36315_g1,c36720_g1,c30597_g1,c34317_g5…
GO:0098687	chromosomal region	cellular_component	0.0056245	0.44632	20	2153	186	33499	c35511_g1,c14989_g1,c24009_g2,c64347_g1,c10507_g1,c22182_g1,c36100_g3,c625_g1,c35714_g1,c18969_g1,c37261_g1,c34819_g2,c35512_g5,c35505_g1,c34734_g5,c88741_g1,c10877_g1,c17543_g1,c51450_g1,c47866_g1
GO:0097159	organic cyclic compound binding	molecular_function	0.0058035	0.45385	868	2153	10945	33499	c81183_g1,c31068_g3,c33505_g1,c36826_g1,c25150_g1,c35495_g2,c34633_g3,c36043_g2,c3367_g1,c9865_g1,c33706_g1,c67779_g1,c14733_g1,c32050_g2,c25854_g1,c30629_g3,c26930_g1,c37019_g3,c36041_g5,c81018_g1,c19027_g1,c36918_g3,c25338_g1,c34818_g1,c24243_g1,c34535_g2,c63771_g1,c36519_g10,c23075_g1,c37413_g3,c26410_g1,c31567_g1,c39614_g1,c9570_g1,c30099_g1,c37379_g5,c35088_g6,c19918_g1,c76007_g1,c34713_g1,c…
GO:0009719	response to endogenous stimulus	biological_process	0.0064228	0.49511	16	2153	105	33499	c36586_g1,c34360_g7,c32678_g3,c57716_g1,c34360_g2,c36608_g1,c34562_g1,c36880_g2,c36679_g2,c36355_g5,c63983_g1,c34562_g2,c36355_g4,c34360_g3,c36880_g7,c33679_g1
GO:0010333	terpene synthase activity	molecular_function	0.0077983	0.58513	7	2153	29	33499	c33522_g1,c34330_g1,c36347_g5,c21363_g1,c34317_g5,c35129_g7,c29165_g1
GO:1901362	organic cyclic compound biosynthetic process	biological_process	0.0078076	0.58513	363	2153	4421	33499	c35470_g3,c30441_g1,c10698_g1,c24215_g1,c30825_g1,c33927_g3,c28884_g1,c30343_g2,c30989_g2,c30137_g1,c32890_g6,c34026_g3,c37232_g1,c37227_g3,c4749_g1,c28349_g1,c33451_g6,c31075_g1,c18929_g1,c4483_g1,c31360_g1,c31118_g1,c37637_g1,c27021_g2,c5928_g1,c35325_g1,c19691_g1,c28492_g2,c30694_g1,c34027_g1,c19584_g2,c27013_g1,c34883_g1,c9796_g1,c37283_g7,c35040_g3,c33334_g1,c32006_g1,c25023_g1,c35871_g1,c35…
GO:0006352	DNA-templated transcription, initiation	biological_process	0.0082536	0.61009	26	2153	222	33499	c36043_g2,c28131_g1,c57329_g1,c11678_g1,c25023_g1,c27393_g1,c28482_g1,c28559_g1,c34965_g2,c34617_g4,c677_g1,c35972_g10,c56113_g1,c37637_g1,c2299_g1,c23765_g1,c89434_g1,c14931_g1,c58263_g1,c37448_g1,c29975_g1,c20267_g1,c625_g1,c35658_g3,c36053_g5,c30744_g1
GO:0032040	small-subunit processome	cellular_component	0.0086462	0.61891	14	2153	92	33499	c34426_g1,c28415_g1,c19584_g2,c23553_g1,c23728_g2,c19050_g1,c67012_g1,c36720_g1,c30211_g1,c35878_g1,c625_g1,c11678_g1,c47782_g1,c30382_g1
GO:0004661	protein geranylgeranyltransferase activity	molecular_function	0.0088318	0.61891	3	2153	7	33499	c30175_g1,c36512_g1,c35714_g1
GO:0004663	Rab geranylgeranyltransferase activity	molecular_function	0.0088318	0.61891	3	2153	7	33499	c30175_g1,c36512_g1,c35714_g1
GO:0005968	Rab-protein geranylgeranyltransferase complex	cellular_component	0.0088318	0.61891	3	2153	7	33499	c36512_g1,c35714_g1,c30175_g1
GO:0006261	DNA-dependent DNA replication	biological_process	0.0092852	0.64234	22	2153	188	33499	c32466_g1,c625_g1,c11290_g1,c27036_g1,c34819_g2,c78656_g1,c89434_g1,c18929_g1,c23715_g1,c23742_g1,c78844_g1,c67012_g1,c17543_g1,c36720_g1,c35878_g1,c11678_g1,c47782_g1,c34027_g6,c34910_g1,c34656_g1,c29525_g1,c57855_g1
GO:0022626	cytosolic ribosome	cellular_component	0.010775	0.70591	3	2153	18	33499	c27682_g1,c59384_g1,c22944_g1
GO:0022625	cytosolic large ribosomal subunit	cellular_component	0.011773	0.70591	2	2153	6	33499	c22944_g1,c59384_g1
GO:0005546	phosphatidylinositol-4,5-bisphosphate binding	molecular_function	0.011831	0.70591	1	2153	1	33499	c63983_g1
GO:0009738	abscisic acid-activated signaling pathway	biological_process	0.011831	0.70591	1	2153	1	33499	c63983_g1
GO:0009787	regulation of abscisic acid-activated signaling pathway	biological_process	0.011831	0.70591	1	2153	1	33499	c63983_g1
GO:0009789	positive regulation of abscisic acid-activated signaling pathway	biological_process	0.011831	0.70591	1	2153	1	33499	c63983_g1
GO:0071215	cellular response to abscisic acid stimulus	biological_process	0.011831	0.70591	1	2153	1	33499	c63983_g1
GO:0097306	cellular response to alcohol	biological_process	0.011831	0.70591	1	2153	1	33499	c63983_g1
GO:1901419	regulation of response to alcohol	biological_process	0.011831	0.70591	1	2153	1	33499	c63983_g1
GO:1901421	positive regulation of response to alcohol	biological_process	0.011831	0.70591	1	2153	1	33499	c63983_g1
GO:1902936	phosphatidylinositol bisphosphate binding	molecular_function	0.011831	0.70591	1	2153	1	33499	c63983_g1
GO:0009875	pollen-pistil interaction	biological_process	0.011905	0.70591	13	2153	78	33499	c40910_g1,c36506_g1,c35864_g2,c36824_g2,c35358_g1,c25094_g1,c26586_g1,c23570_g3,c11237_g1,c36032_g2,c34913_g1,c25398_g1,c36701_g1
GO:0048544	recognition of pollen	biological_process	0.011905	0.70591	13	2153	78	33499	c34913_g1,c36701_g1,c25398_g1,c23570_g3,c11237_g1,c36032_g2,c25094_g1,c36824_g2,c35864_g2,c35358_g1,c26586_g1,c40910_g1,c36506_g1
GO:0009856	pollination	biological_process	0.012485	0.73225	13	2153	80	33499	c40910_g1,c36506_g1,c25094_g1,c36824_g2,c35358_g1,c35864_g2,c26586_g1,c23570_g3,c36032_g2,c11237_g1,c34913_g1,c36701_g1,c25398_g1
GO:0030684	preribosome	cellular_component	0.015921	0.91845	14	2153	102	33499	c30382_g1,c47782_g1,c11678_g1,c625_g1,c35878_g1,c30211_g1,c36720_g1,c67012_g1,c19050_g1,c23728_g2,c19584_g2,c23553_g1,c34426_g1,c28415_g1
GO:0019042	viral latency	biological_process	0.016	0.91845	5	2153	21	33499	c79985_g1,c28017_g1,c67268_g1,c24600_g1,c78844_g1
GO:0008443	phosphofructokinase activity	molecular_function	0.016312	0.9265	8	2153	48	33499	c26983_g1,c21109_g1,c21579_g1,c19584_g2,c34692_g1,c36764_g1,c37036_g4,c29804_g1
GO:0044706	multi-multicellular organism process	biological_process	0.018768	1	14	2153	99	33499	c36506_g1,c40910_g1,c28472_g1,c26586_g1,c25094_g1,c35864_g2,c36824_g2,c35358_g1,c36032_g2,c11237_g1,c23570_g3,c36701_g1,c25398_g1,c34913_g1
GO:0004197	cysteine-type endopeptidase activity	molecular_function	0.021173	1	21	2153	165	33499	c36243_g1,c2754_g1,c35072_g2,c20911_g1,c37494_g1,c28664_g1,c37436_g3,c20674_g1,c29953_g1,c29699_g1,c33812_g7,c32553_g1,c28240_g1,c19582_g1,c29344_g1,c31161_g1,c34027_g6,c21415_g1,c35430_g2,c17958_g1,c33937_g1
GO:0008037	cell recognition	biological_process	0.021325	1	13	2153	85	33499	c34913_g1,c36701_g1,c25398_g1,c23570_g3,c36032_g2,c11237_g1,c25094_g1,c36824_g2,c35864_g2,c35358_g1,c26586_g1,c40910_g1,c36506_g1
GO:0016838	carbon-oxygen lyase activity, acting on phosphates	molecular_function	0.021747	1	7	2153	35	33499	c33522_g1,c34330_g1,c36347_g5,c34317_g5,c21363_g1,c29165_g1,c35129_g7
GO:0008878	glucose-1-phosphate adenylyltransferase activity	molecular_function	0.022479	1	2	2153	4	33499	c34855_g2,c34855_g3
GO:0009755	hormone-mediated signaling pathway	biological_process	0.02248	1	10	2153	65	33499	c33679_g1,c36679_g2,c34562_g1,c36880_g2,c36608_g1,c34360_g2,c32678_g3,c57716_g1,c63983_g1,c34562_g2
GO:0032870	cellular response to hormone stimulus	biological_process	0.02248	1	10	2153	65	33499	c36608_g1,c33679_g1,c36679_g2,c34562_g1,c36880_g2,c57716_g1,c32678_g3,c34360_g2,c34562_g2,c63983_g1
GO:0005575	cellular_component	cellular_component	0.023106	1	1175	2153	16387	33499	c18264_g1,c28664_g1,c36880_g2,c24700_g1,c10793_g1,c21640_g1,c34772_g1,c20262_g1,c16278_g1,c28385_g1,c8531_g1,c73287_g1,c29534_g2,c30883_g1,c88014_g1,c37267_g1,c15850_g1,c22607_g1,c25018_g1,c22775_g1,c36616_g2,c27493_g1,c35232_g2,c35625_g1,c11677_g1,c12787_g1,c36503_g1,c37358_g1,c36406_g4,c71014_g1,c30935_g1,c28709_g1,c29525_g1,c20421_g1,c37234_g7,c26651_g1,c35325_g4,c21791_g1,c92042_g1,c31363_g1,…
GO:0090304	nucleic acid metabolic process	biological_process	0.025209	1	485	2153	6065	33499	c625_g1,c35435_g1,c19277_g1,c22627_g2,c58263_g1,c78656_g1,c35142_g9,c37172_g1,c25450_g1,c32712_g1,c33522_g1,c32193_g3,c27590_g1,c28879_g1,c27581_g1,c21363_g1,c30120_g1,c34027_g6,c67914_g1,c29404_g1,c36012_g1,c35720_g4,c23553_g1,c38480_g1,c38994_g1,c21551_g1,c28371_g1,c35615_g4,c37454_g2,c33921_g1,c34589_g1,c31132_g1,c34935_g1,c34367_g3,c14931_g1,c21496_g1,c23724_g1,c27296_g1,c37022_g1,c11223_g1,c…
GO:0016817	hydrolase activity, acting on acid anhydrides	molecular_function	0.025824	1	197	2153	2143	33499	c18706_g1,c37496_g2,c32921_g2,c27161_g1,c37403_g2,c21438_g1,c27047_g1,c34720_g1,c27036_g1,c35068_g7,c34713_g1,c76007_g1,c28504_g1,c60724_g1,c10498_g1,c39459_g1,c29399_g1,c26410_g1,c33488_g2,c27946_g1,c30868_g1,c35708_g1,c15143_g1,c34868_g1,c35418_g1,c36279_g1,c37461_g2,c36812_g6,c33749_g1,c35683_g1,c34848_g5,c36041_g5,c36648_g5,c21201_g1,c37484_g3,c26510_g1,c16847_g1,c36586_g1,c35560_g1,c3827_g1,…
GO:0043565	sequence-specific DNA binding	molecular_function	0.026374	1	62	2153	710	33499	c16102_g1,c34003_g1,c36026_g3,c46458_g1,c23724_g1,c35116_g5,c24952_g1,c5928_g1,c90455_g1,c36898_g4,c23747_g2,c34853_g6,c29790_g2,c35505_g1,c30042_g1,c29471_g1,c10698_g1,c4559_g1,c33147_g1,c37234_g7,c35615_g8,c16375_g1,c34928_g8,c36519_g4,c25613_g2,c28702_g1,c36684_g2,c36519_g10,c26422_g1,c35511_g1,c35871_g1,c35513_g10,c32404_g1,c35420_g1,c29615_g1,c26539_g1,c26252_g1,c22627_g2,c33807_g1,c27246_g1…
GO:0015093	ferrous iron transmembrane transporter activity	molecular_function	0.026546	1	14	2153	86	33499	c19584_g2,c34528_g4,c36976_g6,c19398_g1,c20689_g2,c31144_g1,c35418_g1,c32476_g1,c35228_g2,c27083_g1,c36212_g1,c36885_g8,c17642_g1,c36899_g4
GO:0015684	ferrous iron transport	biological_process	0.026546	1	14	2153	86	33499	c36212_g1,c17642_g1,c36885_g8,c36899_g4,c35228_g2,c27083_g1,c35418_g1,c32476_g1,c19584_g2,c36976_g6,c34528_g4,c31144_g1,c19398_g1,c20689_g2
GO:0004418	hydroxymethylbilane synthase activity	molecular_function	0.026808	1	2	2153	5	33499	c29252_g1,c24922_g1
GO:0003918	DNA topoisomerase type II (ATP-hydrolyzing) activity	molecular_function	0.027497	1	7	2153	32	33499	c31855_g1,c35708_g1,c26516_g1,c32752_g2,c34093_g1,c27747_g1,c31068_g3
GO:0061505	DNA topoisomerase II activity	molecular_function	0.027497	1	7	2153	32	33499	c32752_g2,c34093_g1,c27747_g1,c31068_g3,c31855_g1,c26516_g1,c35708_g1
GO:0009845	seed germination	biological_process	0.028198	1	1	2153	2	33499	c63983_g1
GO:0090351	seedling development	biological_process	0.028198	1	1	2153	2	33499	c63983_g1
GO:0008289	lipid binding	molecular_function	0.028286	1	27	2153	236	33499	c33199_g3,c28473_g1,c63983_g1,c35758_g1,c21525_g1,c31840_g1,c5207_g1,c9704_g1,c56663_g1,c35615_g8,c32496_g1,c35615_g6,c35615_g4,c18563_g1,c2051_g1,c31169_g1,c68428_g1,c89441_g1,c35415_g1,c37024_g1,c33492_g1,c3914_g1,c37446_g1,c34266_g2,c57716_g1,c36679_g2,c36524_g5
GO:0071495	cellular response to endogenous stimulus	biological_process	0.028341	1	10	2153	72	33499	c63983_g1,c34562_g2,c36608_g1,c36880_g2,c34562_g1,c36679_g2,c33679_g1,c32678_g3,c57716_g1,c34360_g2
GO:0010033	response to organic substance	biological_process	0.028876	1	18	2153	144	33499	c36880_g7,c36483_g5,c33679_g1,c36355_g4,c34360_g3,c34562_g2,c63983_g1,c36355_g5,c36608_g1,c34562_g1,c36880_g2,c36679_g2,c57716_g1,c32678_g3,c34360_g2,c34360_g7,c28087_g1,c36586_g1
GO:0044877	macromolecular complex binding	molecular_function	0.029048	1	65	2153	676	33499	c47889_g1,c51450_g1,c28902_g1,c36880_g7,c29088_g1,c23950_g1,c34206_g4,c19605_g1,c19584_g2,c33125_g1,c32130_g1,c25707_g2,c23765_g1,c35664_g1,c18969_g1,c34201_g3,c36652_g2,c64347_g1,c36245_g2,c10877_g1,c35703_g3,c17179_g1,c28545_g2,c88741_g1,c33147_g1,c21109_g1,c31473_g1,c36020_g4,c37196_g7,c2754_g1,c20775_g1,c34027_g6,c35856_g1,c8121_g1,c32904_g1,c37182_g4,c29012_g1,c29037_g1,c29804_g1,c37210_g6,c…
GO:0051276	chromosome organization	biological_process	0.030254	1	49	2153	485	33499	c27246_g1,c37530_g1,c26252_g1,c35995_g1,c23971_g3,c36309_g1,c35658_g3,c19632_g1,c28559_g1,c26516_g1,c27747_g1,c9611_g1,c32752_g2,c36245_g2,c47866_g1,c28834_g2,c28879_g1,c35297_g1,c24916_g1,c31068_g3,c34980_g2,c36724_g1,c28131_g1,c36043_g2,c35512_g5,c34819_g2,c34492_g1,c37448_g1,c76007_g1,c20267_g1,c22182_g1,c34003_g1,c37227_g1,c16102_g1,c37496_g2,c2754_g1,c35857_g6,c26903_g1,c31855_g1,c35683_g1,c…
GO:0004420	hydroxymethylglutaryl-CoA reductase (NADPH) activity	molecular_function	0.030611	1	3	2153	13	33499	c35364_g2,c17130_g1,c35364_g1
GO:0030599	pectinesterase activity	molecular_function	0.031639	1	11	2153	101	33499	c21571_g1,c28152_g1,c36720_g1,c74151_g1,c35715_g4,c18870_g2,c19739_g1,c37327_g2,c77410_g1,c37732_g1,c9709_g1
GO:0008094	DNA-dependent ATPase activity	molecular_function	0.031972	1	13	2153	85	33499	c86231_g1,c31855_g1,c30554_g1,c31068_g3,c35708_g1,c26153_g1,c26516_g1,c37175_g2,c35253_g2,c27747_g1,c30868_g1,c32752_g2,c34093_g1
GO:0019252	starch biosynthetic process	biological_process	0.032121	1	2	2153	6	33499	c34855_g2,c34855_g3
GO:0016887	ATPase activity	molecular_function	0.032453	1	111	2153	1066	33499	c32904_g1,c36316_g3,c31068_g3,c35286_g4,c35293_g2,c37302_g4,c29404_g1,c28131_g1,c16847_g1,c30223_g1,c36586_g1,c37019_g3,c26459_g1,c35643_g3,c31385_g2,c36041_g5,c34848_g5,c32900_g1,c21201_g1,c26516_g1,c35821_g1,c36279_g1,c37461_g2,c33749_g1,c23784_g1,c36812_g6,c34726_g5,c36212_g1,c34689_g1,c39892_g1,c35683_g1,c26903_g1,c26410_g1,c30868_g1,c33488_g2,c27946_g1,c37438_g5,c36096_g3,c15143_g1,c35708_g1…
GO:0072511	divalent inorganic cation transport	biological_process	0.03311	1	26	2153	205	33499	c23672_g1,c26379_g1,c27083_g1,c36212_g1,c19584_g2,c36324_g1,c34528_g4,c36976_g6,c19398_g1,c35418_g1,c19128_g1,c73287_g1,c32476_g1,c35976_g3,c9480_g1,c35228_g2,c36885_g8,c17642_g1,c36899_g4,c23608_g1,c34567_g2,c60374_g1,c20689_g2,c47356_g1,c31144_g1,c35966_g3
GO:0009395	phospholipid catabolic process	biological_process	0.034531	1	12	2153	91	33499	c16002_g1,c35318_g1,c32289_g1,c26983_g1,c26606_g1,c63983_g1,c36406_g4,c24327_g1,c35116_g5,c32240_g1,c30246_g2,c35047_g1
GO:0008418	protein-N-terminal asparagine amidohydrolase activity	molecular_function	0.035118	1	2	2153	4	33499	c30251_g2,c48482_g1
GO:0019843	rRNA binding	molecular_function	0.035226	1	6	2153	41	33499	c24590_g1,c37103_g5,c33209_g1,c27682_g1,c37099_g4,c25150_g1
GO:0017111	nucleoside-triphosphatase activity	molecular_function	0.038326	1	179	2153	1920	33499	c37417_g1,c25613_g1,c37243_g2,c36899_g4,c30554_g1,c32592_g1,c2754_g1,c36096_g2,c35253_g2,c26153_g1,c37460_g2,c36050_g6,c37375_g4,c37227_g3,c25163_g1,c28349_g1,c37232_g1,c30382_g1,c86231_g1,c31855_g1,c19398_g1,c36976_g6,c34093_g1,c28611_g2,c24427_g1,c34860_g1,c30538_g3,c30824_g2,c35292_g2,c29734_g1,c91587_g1,c36942_g6,c28753_g1,c36885_g8,c33761_g1,c37387_g1,c22212_g1,c34609_g4,c32752_g2,c35680_g3,…
GO:0072509	divalent inorganic cation transmembrane transporter activity	molecular_function	0.038386	1	22	2153	166	33499	c35966_g3,c60374_g1,c47356_g1,c31144_g1,c20689_g2,c17642_g1,c36885_g8,c36899_g4,c23608_g1,c35228_g2,c19128_g1,c35418_g1,c32476_g1,c35976_g3,c19584_g2,c34528_g4,c36976_g6,c19398_g1,c36212_g1,c23672_g1,c26379_g1,c27083_g1
GO:0004765	shikimate kinase activity	molecular_function	0.038561	1	1	2153	1	33499	c21579_g1
GO:0045263	proton-transporting ATP synthase complex, coupling factor F(o)	cellular_component	0.038807	1	24	2153	222	33499	c33734_g6,c35601_g4,c35286_g4,c24462_g1,c30989_g2,c37422_g1,c33975_g2,c36724_g1,c39614_g1,c31609_g1,c9480_g1,c36884_g2,c28504_g1,c23765_g1,c37045_g1,c37191_g3,c20546_g1,c31360_g1,c31617_g3,c36406_g4,c36648_g5,c31075_g1,c35383_g1,c32531_g1
GO:0008271	secondary active sulfate transmembrane transporter activity	molecular_function	0.03902	1	2	2153	6	33499	c51145_g1,c23040_g1
GO:0005381	iron ion transmembrane transporter activity	molecular_function	0.039171	1	15	2153	96	33499	c36899_g4,c36212_g1,c17642_g1,c36885_g8,c27083_g1,c35228_g2,c32476_g1,c35418_g1,c32901_g1,c34528_g4,c36976_g6,c31144_g1,c20689_g2,c19398_g1,c19584_g2
GO:0003994	aconitate hydratase activity	molecular_function	0.03956	1	2	2153	5	33499	c35976_g1,c35714_g1
GO:0044249	cellular biosynthetic process	biological_process	0.039939	1	582	2153	7599	33499	c34395_g1,c68835_g1,c37052_g2,c941_g1,c11379_g1,c36230_g1,c17866_g2,c26794_g1,c72598_g1,c32639_g2,c36355_g5,c35429_g5,c49169_g1,c25928_g1,c34485_g1,c35522_g2,c55880_g1,c31476_g3,c35915_g2,c35310_g7,c29953_g2,c36726_g1,c35441_g1,c19880_g1,c33954_g1,c34246_g3,c32069_g1,c14195_g1,c57716_g1,c25098_g1,c35074_g9,c34752_g2,c70374_g1,c37341_g2,c34633_g1,c33684_g1,c75292_g1,c33660_g1,c32466_g1,c32582_g1,c…
GO:0016462	pyrophosphatase activity	molecular_function	0.040461	1	181	2153	1950	33499	c21438_g1,c37403_g2,c27047_g1,c18706_g1,c37496_g2,c32921_g2,c27161_g1,c34713_g1,c76007_g1,c34720_g1,c27036_g1,c39459_g1,c10498_g1,c60724_g1,c27946_g1,c33488_g2,c30868_g1,c29399_g1,c26410_g1,c34868_g1,c35418_g1,c35708_g1,c15143_g1,c36279_g1,c37461_g2,c35683_g1,c36812_g6,c33749_g1,c21201_g1,c36041_g5,c34848_g5,c26510_g1,c37484_g3,c16847_g1,c26459_g1,c37019_g3,c36586_g1,c35560_g1,c28131_g1,c37210_g6…
GO:0098519	nucleotide phosphatase activity, acting on free nucleotides	molecular_function	0.041015	1	15	2153	94	33499	c76007_g1,c37341_g2,c10498_g1,c15607_g2,c22079_g1,c33853_g2,c36491_g3,c36832_g7,c19584_g2,c34609_g2,c28131_g1,c27946_g1,c34673_g1,c21264_g1,c30538_g3
GO:0032555	purine ribonucleotide binding	molecular_function	0.041067	1	402	2153	4737	33499	c32244_g2,c9865_g1,c67779_g1,c14733_g1,c34633_g3,c17645_g1,c35895_g1,c36021_g4,c81183_g1,c65148_g1,c31068_g3,c19798_g1,c34818_g1,c36041_g5,c23423_g1,c34848_g5,c21201_g1,c30629_g3,c36824_g2,c26930_g1,c37019_g3,c34770_g1,c26459_g1,c16847_g1,c39614_g1,c34868_g1,c29399_g1,c26410_g1,c33488_g2,c25799_g1,c33749_g1,c5207_g1,c37413_g3,c23075_g1,c35683_g1,c36479_g1,c24243_g1,c63771_g1,c32481_g1,c36506_g1,c…
GO:0001882	nucleoside binding	molecular_function	0.041157	1	403	2153	4757	33499	c26153_g1,c29896_g1,c35253_g2,c36899_g4,c36816_g7,c35861_g1,c26526_g1,c32941_g1,c36256_g2,c31830_g2,c30538_g3,c24427_g1,c25398_g1,c70270_g1,c19398_g1,c36733_g1,c31709_g5,c36700_g5,c1169_g1,c33267_g1,c27585_g1,c33761_g1,c22212_g1,c91587_g1,c35864_g2,c36885_g8,c37387_g4,c13580_g1,c19605_g1,c15743_g1,c37484_g4,c37183_g1,c26690_g1,c32308_g1,c34726_g1,c34735_g3,c36049_g6,c36957_g4,c21496_g1,c33324_g4,…
GO:0046351	disaccharide biosynthetic process	biological_process	0.041367	1	7	2153	35	33499	c36867_g1,c36761_g1,c36335_g1,c34694_g1,c33582_g1,c30451_g1,c34694_g2
GO:0003916	DNA topoisomerase activity	molecular_function	0.041595	1	10	2153	67	33499	c28834_g2,c31068_g3,c34819_g2,c31855_g1,c27747_g1,c34093_g1,c32752_g2,c26516_g1,c35708_g1,c34003_g1
GO:0010118	stomatal movement	biological_process	0.041829	1	1	2153	2	33499	c63983_g1
GO:0010119	regulation of stomatal movement	biological_process	0.041829	1	1	2153	2	33499	c63983_g1
GO:0032559	adenyl ribonucleotide binding	molecular_function	0.041893	1	373	2153	4292	33499	c35293_g2,c20290_g1,c36683_g1,c32904_g1,c28131_g1,c25499_g1,c36586_g1,c37387_g5,c35976_g1,c26510_g1,c37484_g3,c17210_g1,c13677_g1,c36969_g2,c27940_g1,c36812_g6,c52199_g1,c35090_g1,c37366_g1,c30175_g1,c23032_g1,c36279_g1,c37461_g2,c37472_g3,c31457_g1,c35418_g1,c35708_g1,c30531_g4,c35886_g2,c27946_g1,c36032_g2,c17642_g1,c33433_g1,c35896_g1,c25913_g1,c10498_g1,c30802_g1,c27036_g1,c37403_g2,c23742_g1…
GO:0016835	carbon-oxygen lyase activity	molecular_function	0.042162	1	19	2153	150	33499	c35714_g1,c37184_g1,c35976_g1,c35129_g7,c34103_g1,c26985_g1,c36927_g3,c4483_g1,c37158_g3,c35386_g1,c4749_g1,c33522_g1,c34317_g5,c21363_g1,c29165_g1,c14368_g1,c34330_g1,c36347_g5,c35641_g1
GO:0017076	purine nucleotide binding	molecular_function	0.042466	1	409	2153	4817	33499	c37243_g2,c30554_g1,c32366_g1,c32592_g1,c37417_g1,c33813_g2,c32533_g3,c36267_g4,c2754_g1,c36096_g2,c27758_g2,c86231_g1,c25756_g1,c31855_g1,c37460_g2,c37375_g4,c37227_g3,c36050_g6,c28349_g1,c37232_g1,c28573_g1,c36976_g6,c34093_g1,c23748_g1,c37478_g1,c30824_g2,c29734_g1,c35292_g2,c29818_g1,c36942_g6,c28753_g1,c29785_g1,c34270_g1,c35522_g1,c35680_g3,c27991_g1,c36423_g3,c34609_g4,c37387_g1,c36697_g1,…
GO:0004659	prenyltransferase activity	molecular_function	0.042779	1	9	2153	58	33499	c30175_g1,c18518_g1,c32006_g1,c35714_g1,c19880_g1,c34697_g1,c33488_g2,c36051_g1,c36512_g1
GO:0071310	cellular response to organic substance	biological_process	0.043316	1	10	2153	79	33499	c34562_g2,c63983_g1,c34360_g2,c32678_g3,c57716_g1,c33679_g1,c36679_g2,c34562_g1,c36880_g2,c36608_g1
GO:0008234	cysteine-type peptidase activity	molecular_function	0.043628	1	26	2153	239	33499	c33937_g1,c35430_g2,c17958_g1,c34027_g6,c21415_g1,c31649_g1,c36526_g3,c31161_g1,c1177_g1,c29344_g1,c19582_g1,c33812_g7,c32553_g1,c28240_g1,c29699_g1,c28664_g1,c37436_g3,c23741_g1,c29953_g1,c20674_g1,c37494_g1,c35072_g2,c20911_g1,c27815_g1,c2754_g1,c36243_g1
GO:0001883	purine nucleoside binding	molecular_function	0.043742	1	401	2153	4731	33499	c23169_g1,c26516_g1,c31385_g2,c39188_g1,c30223_g1,c33817_g1,c74743_g1,c58737_g1,c28664_g1,c34874_g2,c34913_g1,c36278_g3,c29804_g1,c39644_g1,c19547_g1,c32968_g1,c47901_g1,c36316_g3,c35286_g4,c33715_g1,c21264_g1,c36598_g7,c29937_g1,c25018_g1,c15792_g2,c20408_g1,c35215_g5,c13550_g1,c30461_g1,c35228_g2,c31209_g1,c27510_g1,c33798_g2,c36096_g3,c37438_g5,c28709_g1,c34857_g2,c34919_g1,c34692_g1,c33819_g2…
GO:0032550	purine ribonucleoside binding	molecular_function	0.043742	1	401	2153	4731	33499	c35643_g3,c49019_g1,c37726_g1,c40876_g1,c34530_g2,c35821_g1,c37036_g4,c32206_g4,c67914_g1,c35475_g2,c37302_g4,c15078_g1,c21363_g1,c36088_g2,c19111_g1,c37125_g2,c35227_g2,c21551_g1,c23570_g3,c35720_g4,c33181_g2,c33442_g4,c24612_g1,c35714_g1,c23905_g1,c36957_g4,c36049_g6,c33324_g4,c21496_g1,c26903_g1,c32436_g1,c34726_g5,c23784_g1,c36684_g2,c36940_g3,c23785_g1,c1247_g1,c23819_g1,c57934_g1,c36885_g8,…
GO:0032549	ribonucleoside binding	molecular_function	0.043995	1	401	2153	4734	33499	c32500_g2,c27747_g1,c9999_g1,c33853_g2,c19088_g1,c32050_g3,c36304_g1,c29242_g1,c36652_g2,c35551_g3,c33734_g2,c30352_g1,c35203_g4,c37194_g1,c27637_g2,c34950_g1,c22079_g1,c15607_g2,c26024_g1,c21579_g1,c34077_g4,c35882_g1,c37125_g3,c35636_g1,c35512_g5,c35704_g10,c40267_g1,c37196_g3,c36595_g4,c30354_g1,c31087_g1,c26708_g1,c35601_g4,c36951_g5,c20775_g1,c34609_g2,c19119_g1,c36067_g6,c28273_g1,c36491_g3…
GO:0005992	trehalose biosynthetic process	biological_process	0.044077	1	6	2153	29	33499	c36867_g1,c34694_g1,c36335_g1,c30451_g1,c33582_g1,c34694_g2
GO:0044003	modification by symbiont of host morphology or physiology	biological_process	0.04633	1	18	2153	142	33499	c30079_g1,c20583_g2,c13596_g2,c26609_g1,c7619_g1,c53479_g1,c33324_g4,c36416_g1,c40380_g1,c37363_g1,c35763_g2,c14898_g2,c35302_g3,c27751_g1,c34163_g3,c37303_g1,c23811_g1,c28611_g2
GO:0003873	6-phosphofructo-2-kinase activity	molecular_function	0.047767	1	5	2153	30	33499	c21579_g1,c19584_g2,c29804_g1,c37036_g4,c21109_g1
GO:0003885	D-arabinono-1,4-lactone oxidase activity	molecular_function	0.048309	1	3	2153	9	33499	c26122_g1,c77037_g1,c36174_g1
GO:0005488	binding	molecular_function	0.048433	1	1404	2153	19459	33499	c36683_g1,c35512_g6,c28678_g1,c14540_g1,c18847_g1,c31840_g1,c32558_g3,c32827_g1,c34863_g1,c35621_g2,c36867_g1,c25499_g1,c35234_g1,c348_g1,c4495_g1,c26558_g1,c33807_g1,c36908_g1,c8221_g1,c25360_g1,c37051_g2,c22365_g1,c20943_g1,c37484_g3,c34309_g4,c31457_g1,c31111_g1,c23032_g1,c30769_g1,c30175_g1,c32498_g2,c35090_g1,c36994_g1,c20225_g1,c24215_g2,c18910_g1,c35488_g4,c19090_g1,c34734_g5,c32277_g1,c35…
GO:0006265	DNA topological change	biological_process	0.048831	1	10	2153	69	33499	c27747_g1,c34093_g1,c32752_g2,c34003_g1,c26516_g1,c35708_g1,c28834_g2,c31068_g3,c34819_g2,c31855_g1
GO:0033644	host cell membrane	cellular_component	0.049087	1	11	2153	77	33499	c78844_g1,c25398_g1,c37303_g1,c79985_g1,c18910_g1,c28017_g1,c24600_g1,c35763_g2,c34531_g5,c33068_g1,c67268_g1
GO:0044218	other organism cell membrane	cellular_component	0.049087	1	11	2153	77	33499	c25398_g1,c78844_g1,c28017_g1,c18910_g1,c79985_g1,c37303_g1,c35763_g2,c34531_g5,c24600_g1,c67268_g1,c33068_g1
GO:0044279	other organism membrane	cellular_component	0.049087	1	11	2153	77	33499	c33068_g1,c67268_g1,c24600_g1,c34531_g5,c35763_g2,c37303_g1,c79985_g1,c28017_g1,c18910_g1,c78844_g1,c25398_g1
GO:0001503	ossification	biological_process	0.049729	1	3	2153	13	33499	c33451_g5,c35455_g6,c22066_g1
GO:0044242	cellular lipid catabolic process	biological_process	0.050133	1	13	2153	110	33499	c26606_g1,c71014_g1,c63983_g1,c16002_g1,c35318_g1,c32289_g1,c26983_g1,c35047_g1,c30246_g2,c24327_g1,c36406_g4,c35116_g5,c32240_g1
GO:0008318	protein prenyltransferase activity	molecular_function	0.050229	1	5	2153	27	33499	c30175_g1,c36051_g1,c35714_g1,c36512_g1,c32006_g1
GO:0051817	modification of morphology or physiology of other organism involved in symbiotic interaction	biological_process	0.050612	1	18	2153	144	33499	c26609_g1,c7619_g1,c33324_g4,c53479_g1,c30079_g1,c13596_g2,c20583_g2,c34163_g3,c27751_g1,c23811_g1,c28611_g2,c37303_g1,c40380_g1,c37363_g1,c35763_g2,c36416_g1,c14898_g2,c35302_g3
GO:0005507	copper ion binding	molecular_function	0.050623	1	18	2153	179	33499	c13940_g1,c26558_g1,c37186_g4,c23679_g2,c24937_g1,c32732_g1,c35977_g9,c19170_g1,c16379_g1,c36489_g6,c23679_g1,c29462_g1,c25987_g1,c29478_g2,c66182_g1,c27695_g1,c29952_g1,c61576_g1
GO:0030554	adenyl nucleotide binding	molecular_function	0.050829	1	378	2153	4361	33499	c30962_g1,c37160_g1,c35857_g2,c32476_g1,c36968_g6,c32591_g2,c33147_g1,c28483_g1,c24881_g1,c35168_g1,c35110_g8,c33643_g1,c33388_g9,c37403_g4,c36020_g4,c34609_g2,c19119_g1,c36491_g3,c28273_g1,c67126_g1,c38531_g1,c35432_g3,c21109_g1,c36942_g1,c25628_g1,c33068_g1,c37196_g3,c40267_g1,c36595_g4,c31087_g1,c30354_g1,c26024_g1,c21579_g1,c34077_g4,c35882_g1,c37125_g3,c35636_g1,c35512_g5,c35704_g10,c36951_g…
GO:0000276	mitochondrial proton-transporting ATP synthase complex, coupling factor F(o)	cellular_component	0.051581	1	21	2153	186	33499	c36884_g2,c28504_g1,c37191_g3,c23765_g1,c37045_g1,c9480_g1,c31075_g1,c32531_g1,c35383_g1,c20546_g1,c36406_g4,c31617_g3,c36648_g5,c24462_g1,c37422_g1,c30989_g2,c35601_g4,c33734_g6,c35286_g4,c31609_g1,c36724_g1
GO:0033865	nucleoside bisphosphate metabolic process	biological_process	0.052647	1	7	2153	42	33499	c36957_g4,c34770_g1,c35364_g2,c17130_g1,c31132_g1,c21579_g1,c35364_g1
GO:0033875	ribonucleoside bisphosphate metabolic process	biological_process	0.052647	1	7	2153	42	33499	c36957_g4,c35364_g2,c34770_g1,c17130_g1,c21579_g1,c31132_g1,c35364_g1
GO:0034032	purine nucleoside bisphosphate metabolic process	biological_process	0.052647	1	7	2153	42	33499	c35364_g1,c31132_g1,c21579_g1,c17130_g1,c35364_g2,c36957_g4,c34770_g1
GO:0004857	enzyme inhibitor activity	molecular_function	0.053024	1	26	2153	275	33499	c34567_g2,c36186_g1,c32148_g1,c36473_g1,c28152_g1,c34991_g1,c37327_g2,c1945_g1,c34084_g1,c34784_g1,c9709_g1,c35561_g1,c72961_g1,c35296_g2,c14651_g1,c32064_g1,c35286_g4,c14898_g2,c23617_g1,c19739_g1,c74151_g1,c77410_g1,c37732_g1,c23546_g1,c38357_g1,c36035_g1
GO:0016591	DNA-directed RNA polymerase II, holoenzyme	cellular_component	0.05377	1	11	2153	90	33499	c14931_g1,c29975_g1,c27590_g1,c36053_g5,c35658_g3,c27393_g1,c30744_g1,c25023_g1,c677_g1,c35972_g10,c56113_g1
GO:0033643	host cell part	cellular_component	0.053994	1	22	2153	198	33499	c79985_g1,c957_g1,c30829_g1,c78844_g1,c33068_g1,c67268_g1,c35286_g7,c34531_g5,c24600_g1,c37234_g7,c28017_g1,c18910_g1,c37303_g1,c35418_g1,c34163_g3,c34076_g1,c25398_g1,c35435_g2,c34317_g5,c21363_g1,c29346_g1,c35763_g2
GO:0046915	transition metal ion transmembrane transporter activity	molecular_function	0.05458	1	19	2153	141	33499	c36212_g1,c27083_g1,c32476_g1,c35418_g1,c32901_g1,c19128_g1,c73287_g1,c34528_g4,c36976_g6,c19398_g1,c19584_g2,c36324_g1,c36899_g4,c36885_g8,c17642_g1,c35228_g2,c9480_g1,c31144_g1,c20689_g2
GO:0032553	ribonucleotide binding	molecular_function	0.054839	1	403	2153	4775	33499	c36991_g1,c34754_g3,c32006_g1,c36969_g1,c36697_g1,c9796_g1,c35736_g3,c19584_g2,c36412_g1,c75425_g1,c31391_g1,c35522_g1,c29785_g1,c36942_g6,c28753_g1,c29818_g1,c30824_g2,c29734_g1,c35292_g2,c34270_g1,c34609_g4,c37387_g1,c35680_g3,c27991_g1,c36423_g3,c28349_g1,c37460_g2,c37375_g4,c36050_g6,c37227_g3,c37232_g1,c25756_g1,c86231_g1,c31855_g1,c36976_g6,c37478_g1,c23748_g1,c34093_g1,c28573_g1,c37417_g1,…
GO:0000990	transcription factor activity, core RNA polymerase binding	molecular_function	0.055111	1	9	2153	70	33499	c37637_g1,c11678_g1,c23765_g1,c2299_g1,c89434_g1,c625_g1,c28482_g1,c34965_g2,c57329_g1
GO:0000996	core DNA-dependent RNA polymerase binding promoter specificity activity	molecular_function	0.055111	1	9	2153	70	33499	c89434_g1,c23765_g1,c2299_g1,c11678_g1,c37637_g1,c625_g1,c34965_g2,c28482_g1,c57329_g1
GO:0016987	sigma factor activity	molecular_function	0.055111	1	9	2153	70	33499	c625_g1,c37637_g1,c2299_g1,c23765_g1,c11678_g1,c89434_g1,c57329_g1,c28482_g1,c34965_g2
GO:0006139	nucleobase-containing compound metabolic process	biological_process	0.055118	1	580	2153	7480	33499	c24215_g1,c28884_g1,c30989_g2,c32890_g6,c30137_g1,c86231_g1,c30382_g1,c34026_g3,c37227_g3,c36050_g6,c30002_g1,c31075_g1,c21910_g1,c18929_g1,c27021_g2,c30156_g1,c19691_g1,c33813_g2,c36862_g1,c24271_g2,c28492_g2,c30694_g1,c34883_g1,c37500_g2,c9796_g1,c32006_g1,c33334_g1,c21716_g1,c25023_g1,c36685_g5,c35871_g1,c29975_g1,c26252_g1,c29734_g1,c18969_g1,c21799_g1,c31761_g2,c37438_g5,c57754_g1,c36096_g3,…
GO:0035821	modification of morphology or physiology of other organism	biological_process	0.056699	1	18	2153	145	33499	c30079_g1,c20583_g2,c13596_g2,c7619_g1,c26609_g1,c53479_g1,c33324_g4,c36416_g1,c37363_g1,c40380_g1,c35763_g2,c14898_g2,c35302_g3,c27751_g1,c34163_g3,c37303_g1,c28611_g2,c23811_g1
GO:0042545	cell wall modification	biological_process	0.05782	1	8	2153	69	33499	c18870_g2,c37327_g2,c35715_g4,c77410_g1,c9709_g1,c21571_g1,c28152_g1,c36720_g1
GO:0015936	coenzyme A metabolic process	biological_process	0.057973	1	6	2153	37	33499	c34770_g1,c36957_g4,c35364_g2,c17130_g1,c21579_g1,c35364_g1
GO:0044391	ribosomal subunit	cellular_component	0.058277	1	5	2153	44	33499	c28636_g3,c59384_g1,c37099_g4,c22944_g1,c35588_g1
GO:0001772	immunological synapse	cellular_component	0.058454	1	3	2153	12	33499	c35302_g3,c35903_g2,c27894_g1
GO:0097197	tetraspanin-enriched microdomain	cellular_component	0.058454	1	3	2153	12	33499	c35302_g3,c35903_g2,c27894_g1
GO:0007015	actin filament organization	biological_process	0.058782	1	5	2153	27	33499	c35173_g1,c33423_g1,c37247_g1,c27372_g1,c35220_g1
GO:0004852	uroporphyrinogen-III synthase activity	molecular_function	0.058817	1	2	2153	5	33499	c37158_g3,c34103_g1
GO:0004176	ATP-dependent peptidase activity	molecular_function	0.058957	1	4	2153	21	33499	c32731_g1,c36491_g3,c25163_g1,c31816_g2
GO:0006510	obsolete ATP-dependent proteolysis	biological_process	0.058957	1	4	2153	21	33499	c36491_g3,c25163_g1,c32731_g1,c31816_g2
GO:0005922	connexon complex	cellular_component	0.059324	1	1	2153	1	33499	c37410_g3
GO:0009235	cobalamin metabolic process	biological_process	0.060021	1	9	2153	60	33499	c37438_g5,c36256_g2,c27047_g1,c73287_g1,c36324_g1,c64347_g1,c25660_g1,c625_g1,c9480_g1
GO:0042273	ribosomal large subunit biogenesis	biological_process	0.061041	1	1	2153	1	33499	c37196_g7
GO:0043023	ribosomal large subunit binding	molecular_function	0.061041	1	1	2153	1	33499	c37196_g7
GO:0042205	chlorinated hydrocarbon catabolic process	biological_process	0.061445	1	2	2153	5	33499	c33755_g8,c22775_g1
GO:0042206	halogenated hydrocarbon catabolic process	biological_process	0.061445	1	2	2153	5	33499	c33755_g8,c22775_g1
GO:0003950	NAD+ ADP-ribosyltransferase activity	molecular_function	0.061713	1	5	2153	28	33499	c45307_g1,c35042_g2,c23570_g3,c35821_g1,c32636_g2
GO:0005184	neuropeptide hormone activity	molecular_function	0.062004	1	6	2153	33	33499	c18960_g1,c36744_g1,c35995_g1,c35325_g4,c35169_g1,c25398_g1
GO:0016818	hydrolase activity, acting on acid anhydrides, in phosphorus-containing anhydrides	molecular_function	0.06205	1	183	2153	2017	33499	c34848_g5,c36041_g5,c21201_g1,c37484_g3,c26510_g1,c16847_g1,c35560_g1,c36586_g1,c37019_g3,c26459_g1,c37210_g6,c28131_g1,c21894_g1,c32904_g1,c31068_g3,c35293_g2,c27161_g1,c32921_g2,c37496_g2,c18706_g1,c27047_g1,c37403_g2,c21438_g1,c27036_g1,c34720_g1,c76007_g1,c34713_g1,c60724_g1,c10498_g1,c39459_g1,c29399_g1,c26410_g1,c30868_g1,c27946_g1,c33488_g2,c15143_g1,c35708_g1,c35418_g1,c34868_g1,c37461_g2…
GO:0000428	DNA-directed RNA polymerase complex	cellular_component	0.062134	1	12	2153	101	33499	c35972_g10,c677_g1,c56113_g1,c14931_g1,c29975_g1,c37494_g1,c27590_g1,c35658_g3,c36053_g5,c25023_g1,c30744_g1,c27393_g1
GO:0055029	nuclear DNA-directed RNA polymerase complex	cellular_component	0.062134	1	12	2153	101	33499	c56113_g1,c677_g1,c35972_g10,c37494_g1,c14931_g1,c29975_g1,c36053_g5,c35658_g3,c30744_g1,c27393_g1,c25023_g1,c27590_g1
GO:0070838	divalent metal ion transport	biological_process	0.062446	1	22	2153	182	33499	c35966_g3,c31144_g1,c47356_g1,c20689_g2,c60374_g1,c34567_g2,c23608_g1,c36899_g4,c17642_g1,c36885_g8,c35228_g2,c35976_g3,c32476_g1,c35418_g1,c19398_g1,c34528_g4,c36976_g6,c19584_g2,c36212_g1,c27083_g1,c26379_g1,c23672_g1
GO:0018995	host	cellular_component	0.063543	1	22	2153	200	33499	c35763_g2,c21363_g1,c35435_g2,c34317_g5,c29346_g1,c34076_g1,c25398_g1,c35418_g1,c34163_g3,c18910_g1,c28017_g1,c37234_g7,c37303_g1,c34531_g5,c24600_g1,c67268_g1,c33068_g1,c35286_g7,c78844_g1,c30829_g1,c957_g1,c79985_g1
GO:0043657	host cell	cellular_component	0.063543	1	22	2153	200	33499	c34163_g3,c35418_g1,c34076_g1,c25398_g1,c37234_g7,c18910_g1,c28017_g1,c37303_g1,c35763_g2,c35435_g2,c34317_g5,c21363_g1,c29346_g1,c78844_g1,c79985_g1,c957_g1,c30829_g1,c34531_g5,c24600_g1,c33068_g1,c67268_g1,c35286_g7
GO:0044215	other organism	cellular_component	0.063543	1	22	2153	200	33499	c78844_g1,c957_g1,c79985_g1,c30829_g1,c24600_g1,c34531_g5,c35286_g7,c33068_g1,c67268_g1,c34163_g3,c35418_g1,c34076_g1,c25398_g1,c37303_g1,c37234_g7,c18910_g1,c28017_g1,c35763_g2,c29346_g1,c35435_g2,c21363_g1,c34317_g5
GO:0044216	other organism cell	cellular_component	0.063543	1	22	2153	200	33499	c35418_g1,c34163_g3,c25398_g1,c34076_g1,c37303_g1,c37234_g7,c28017_g1,c18910_g1,c35763_g2,c29346_g1,c35435_g2,c34317_g5,c21363_g1,c78844_g1,c957_g1,c79985_g1,c30829_g1,c24600_g1,c34531_g5,c35286_g7,c33068_g1,c67268_g1
GO:0044217	other organism part	cellular_component	0.063543	1	22	2153	200	33499	c78844_g1,c30829_g1,c79985_g1,c957_g1,c34531_g5,c24600_g1,c67268_g1,c33068_g1,c35286_g7,c25398_g1,c34076_g1,c34163_g3,c35418_g1,c18910_g1,c28017_g1,c37234_g7,c37303_g1,c35763_g2,c35435_g2,c34317_g5,c21363_g1,c29346_g1
GO:0006919	activation of cysteine-type endopeptidase activity involved in apoptotic process	biological_process	0.064642	1	2	2153	6	33499	c1391_g1,c30826_g1
GO:0010950	positive regulation of endopeptidase activity	biological_process	0.064642	1	2	2153	6	33499	c1391_g1,c30826_g1
GO:0010952	positive regulation of peptidase activity	biological_process	0.064642	1	2	2153	6	33499	c1391_g1,c30826_g1
GO:0031638	zymogen activation	biological_process	0.064642	1	2	2153	6	33499	c30826_g1,c1391_g1
GO:0043280	positive regulation of cysteine-type endopeptidase activity involved in apoptotic process	biological_process	0.064642	1	2	2153	6	33499	c1391_g1,c30826_g1
GO:0043281	regulation of cysteine-type endopeptidase activity involved in apoptotic process	biological_process	0.064642	1	2	2153	6	33499	c1391_g1,c30826_g1
GO:0045862	positive regulation of proteolysis	biological_process	0.064642	1	2	2153	6	33499	c30826_g1,c1391_g1
GO:0097202	activation of cysteine-type endopeptidase activity	biological_process	0.064642	1	2	2153	6	33499	c30826_g1,c1391_g1
GO:2000116	regulation of cysteine-type endopeptidase activity	biological_process	0.064642	1	2	2153	6	33499	c1391_g1,c30826_g1
GO:2001056	positive regulation of cysteine-type endopeptidase activity	biological_process	0.064642	1	2	2153	6	33499	c30826_g1,c1391_g1
GO:0005727	extrachromosomal circular DNA	cellular_component	0.065825	1	3	2153	16	33499	c30156_g1,c30866_g1,c21357_g1
GO:0046821	extrachromosomal DNA	cellular_component	0.065825	1	3	2153	16	33499	c21357_g1,c30156_g1,c30866_g1
GO:0034257	nicotinamide riboside transmembrane transporter activity	molecular_function	0.066415	1	2	2153	6	33499	c29418_g1,c75333_g1
GO:0034258	nicotinamide riboside transport	biological_process	0.066415	1	2	2153	6	33499	c75333_g1,c29418_g1
GO:0043241	protein complex disassembly	biological_process	0.066872	1	7	2153	51	33499	c36586_g1,c35856_g1,c29897_g1,c36886_g4,c36570_g2,c37046_g7,c35664_g1
GO:0043244	regulation of protein complex disassembly	biological_process	0.066872	1	7	2153	51	33499	c37046_g7,c36570_g2,c35664_g1,c36886_g4,c29897_g1,c36586_g1,c35856_g1
GO:0003978	UDP-glucose 4-epimerase activity	molecular_function	0.06771	1	2	2153	7	33499	c36570_g1,c33256_g1
GO:0006415	translational termination	biological_process	0.06864	1	5	2153	33	33499	c35856_g1,c36586_g1,c36570_g2,c36886_g4,c29897_g1
GO:0006449	regulation of translational termination	biological_process	0.06864	1	5	2153	33	33499	c36570_g2,c36886_g4,c29897_g1,c36586_g1,c35856_g1
GO:0043624	cellular protein complex disassembly	biological_process	0.06864	1	5	2153	33	33499	c36570_g2,c29897_g1,c36886_g4,c36586_g1,c35856_g1
GO:0004097	catechol oxidase activity	molecular_function	0.069293	1	3	2153	13	33499	c32832_g1,c20712_g2,c12040_g1
GO:0003747	translation release factor activity	molecular_function	0.069943	1	4	2153	20	33499	c36586_g1,c36570_g2,c29897_g1,c36886_g4
GO:0008079	translation termination factor activity	molecular_function	0.069943	1	4	2153	20	33499	c36586_g1,c36570_g2,c29897_g1,c36886_g4
GO:0018444	translation release factor complex	cellular_component	0.069943	1	4	2153	20	33499	c36586_g1,c29897_g1,c36886_g4,c36570_g2
GO:0006528	asparagine metabolic process	biological_process	0.070072	1	4	2153	18	33499	c48482_g1,c30251_g2,c56975_g1,c20614_g1
GO:0051345	positive regulation of hydrolase activity	biological_process	0.070818	1	2	2153	7	33499	c1391_g1,c30826_g1
GO:1901576	organic substance biosynthetic process	biological_process	0.07111	1	592	2153	7841	33499	c11677_g1,c35625_g1,c31816_g2,c37158_g3,c29937_g1,c33136_g1,c36406_g4,c34103_g1,c36616_g2,c37117_g2,c25018_g1,c35684_g2,c29790_g2,c27493_g1,c35232_g2,c29525_g1,c28709_g1,c34857_g2,c37234_g7,c35386_g9,c26651_g1,c30935_g1,c36434_g1,c34317_g5,c36329_g1,c36720_g1,c36315_g1,c36880_g2,c29685_g1,c26516_g1,c26422_g1,c23169_g1,c10793_g1,c26985_g1,c34772_g1,c31385_g2,c33209_g1,c36886_g4,c28664_g1,c73287_g1…
GO:0009015	N-succinylarginine dihydrolase activity	molecular_function	0.072034	1	1	2153	2	33499	c35131_g5
GO:0000287	magnesium ion binding	molecular_function	0.072203	1	21	2153	192	33499	c34366_g2,c21363_g1,c34317_g5,c10727_g1,c33522_g1,c36733_g1,c14150_g1,c29165_g1,c30935_g1,c34330_g1,c25387_g1,c37175_g2,c35129_g7,c36586_g1,c27052_g1,c34848_g5,c26985_g1,c7619_g1,c4744_g1,c17661_g1,c26422_g1
GO:0018580	nitronate monooxygenase activity	molecular_function	0.072579	1	3	2153	10	33499	c26258_g1,c34247_g1,c36533_g1
GO:0006826	iron ion transport	biological_process	0.072589	1	15	2153	110	33499	c36899_g4,c36212_g1,c17642_g1,c36885_g8,c35228_g2,c27083_g1,c32476_g1,c35418_g1,c32901_g1,c36976_g6,c34528_g4,c20689_g2,c19398_g1,c31144_g1,c19584_g2
GO:0097367	carbohydrate derivative binding	molecular_function	0.072866	1	407	2153	4882	33499	c25913_g1,c10498_g1,c35896_g1,c33433_g1,c17642_g1,c27036_g1,c30802_g1,c27161_g1,c34617_g4,c32921_g2,c23742_g1,c37403_g2,c3758_g1,c35972_g10,c37366_g1,c30175_g1,c52199_g1,c35090_g1,c36812_g6,c27940_g1,c31457_g1,c37472_g3,c36279_g1,c37461_g2,c23032_g1,c30531_g4,c35886_g2,c35708_g1,c35418_g1,c27946_g1,c36032_g2,c36586_g1,c35976_g1,c37387_g5,c37484_g3,c26510_g1,c36969_g2,c17210_g1,c13677_g1,c20290_g1…
GO:0030259	lipid glycosylation	biological_process	0.074051	1	9	2153	68	33499	c30588_g1,c36050_g6,c35410_g1,c34890_g5,c36296_g4,c33256_g1,c32344_g1,c31908_g1,c25360_g1
GO:0001907	killing by symbiont of host cells	biological_process	0.074152	1	4	2153	23	33499	c34163_g3,c13596_g2,c20583_g2,c37303_g1
GO:0044004	disruption by symbiont of host cell	biological_process	0.074152	1	4	2153	23	33499	c37303_g1,c13596_g2,c20583_g2,c34163_g3
GO:0004630	phospholipase D activity	molecular_function	0.07431	1	2	2153	11	33499	c63983_g1,c35318_g1
GO:0070290	N-acylphosphatidylethanolamine-specific phospholipase D activity	molecular_function	0.07431	1	2	2153	11	33499	c63983_g1,c35318_g1
GO:0002683	negative regulation of immune system process	biological_process	0.074799	1	4	2153	18	33499	c35302_g3,c27751_g1,c7619_g1,c35763_g2
GO:0002698	negative regulation of immune effector process	biological_process	0.074799	1	4	2153	18	33499	c27751_g1,c7619_g1,c35763_g2,c35302_g3
GO:0002832	negative regulation of response to biotic stimulus	biological_process	0.074799	1	4	2153	18	33499	c35302_g3,c27751_g1,c35763_g2,c7619_g1
GO:0030683	evasion or tolerance by virus of host immune response	biological_process	0.074799	1	4	2153	18	33499	c35302_g3,c27751_g1,c7619_g1,c35763_g2
GO:0031348	negative regulation of defense response	biological_process	0.074799	1	4	2153	18	33499	c7619_g1,c35763_g2,c27751_g1,c35302_g3
GO:0043901	negative regulation of multi-organism process	biological_process	0.074799	1	4	2153	18	33499	c27751_g1,c7619_g1,c35763_g2,c35302_g3
GO:0050687	negative regulation of defense response to virus	biological_process	0.074799	1	4	2153	18	33499	c35302_g3,c7619_g1,c35763_g2,c27751_g1
GO:0090575	RNA polymerase II transcription factor complex	cellular_component	0.075101	1	10	2153	86	33499	c30744_g1,c36053_g5,c35658_g3,c27393_g1,c25023_g1,c14931_g1,c29975_g1,c677_g1,c35972_g10,c56113_g1
GO:0006996	organelle organization	biological_process	0.075392	1	93	2153	1120	33499	c20267_g1,c37448_g1,c35592_g1,c37261_g1,c37090_g2,c32960_g2,c34819_g2,c2754_g1,c24009_g2,c37196_g7,c37227_g1,c36267_g4,c37227_g3,c35173_g1,c31855_g1,c35857_g6,c34093_g1,c28611_g2,c35505_g1,c53171_g1,c35257_g1,c34860_g1,c19632_g1,c35658_g3,c36309_g1,c26252_g1,c35220_g1,c27246_g1,c35511_g1,c88588_g1,c9611_g1,c32752_g2,c36245_g2,c27747_g1,c17130_g1,c28559_g1,c35927_g3,c28834_g2,c26690_g1,c37247_g1,c…
GO:0003879	ATP phosphoribosyltransferase activity	molecular_function	0.076045	1	2	2153	6	33499	c26422_g1,c14150_g1
GO:0004656	procollagen-proline 4-dioxygenase activity	molecular_function	0.076113	1	2	2153	5	33499	c29534_g2,c32941_g1
GO:0018126	protein hydroxylation	biological_process	0.076113	1	2	2153	5	33499	c29534_g2,c32941_g1
GO:0018401	peptidyl-proline hydroxylation to 4-hydroxy-L-proline	biological_process	0.076113	1	2	2153	5	33499	c29534_g2,c32941_g1
GO:0019471	4-hydroxyproline metabolic process	biological_process	0.076113	1	2	2153	5	33499	c32941_g1,c29534_g2
GO:0019511	peptidyl-proline hydroxylation	biological_process	0.076113	1	2	2153	5	33499	c29534_g2,c32941_g1
GO:0019798	procollagen-proline dioxygenase activity	molecular_function	0.076113	1	2	2153	5	33499	c29534_g2,c32941_g1
GO:0031543	peptidyl-proline dioxygenase activity	molecular_function	0.076113	1	2	2153	5	33499	c32941_g1,c29534_g2
GO:0031545	peptidyl-proline 4-dioxygenase activity	molecular_function	0.076113	1	2	2153	5	33499	c29534_g2,c32941_g1
GO:0005753	mitochondrial proton-transporting ATP synthase complex	cellular_component	0.076331	1	22	2153	206	33499	c36724_g1,c26410_g1,c31609_g1,c35286_g4,c33734_g6,c35601_g4,c37422_g1,c30989_g2,c24462_g1,c36648_g5,c31617_g3,c36406_g4,c20546_g1,c35383_g1,c32531_g1,c31075_g1,c9480_g1,c23765_g1,c37045_g1,c37191_g3,c28504_g1,c36884_g2
GO:0016899	oxidoreductase activity, acting on the CH-OH group of donors, oxygen as acceptor	molecular_function	0.076624	1	3	2153	13	33499	c26122_g1,c77037_g1,c36174_g1
GO:0043228	non-membrane-bounded organelle	cellular_component	0.076951	1	231	2153	3055	33499	c11824_g1,c25541_g1,c35232_g2,c35588_g1,c35714_g1,c33537_g4,c35684_g2,c30791_g1,c38325_g1,c27873_g1,c10507_g1,c34317_g5,c60982_g1,c36315_g1,c36720_g1,c34385_g5,c26424_g1,c4252_g1,c26903_g1,c35088_g4,c23784_g1,c33852_g2,c15277_g1,c34857_g2,c36600_g1,c36096_g3,c26735_g1,c36886_g4,c30927_g1,c625_g1,c33209_g1,c31875_g3,c30223_g1,c31385_g2,c34772_g1,c14989_g1,c27372_g1,c33947_g1,c29252_g1,c29012_g1,c3…
GO:0005657	replication fork	cellular_component	0.077404	1	38	2153	324	33499	c35512_g5,c28131_g1,c37175_g2,c34735_g3,c9796_g1,c67914_g1,c23715_g1,c31385_g2,c21201_g1,c33077_g1,c32466_g1,c30223_g1,c29734_g1,c30868_g1,c33488_g2,c36096_g3,c34857_g2,c34860_g1,c30538_g3,c36050_g6,c37227_g3,c37232_g1,c86231_g1,c23784_g1,c26903_g1,c2754_g1,c18929_g1,c36491_g3,c35131_g5,c36096_g2,c34609_g2,c32921_g2,c26153_g1,c37227_g1,c27036_g1,c76007_g1,c34819_g2,c30554_g1
GO:0031668	cellular response to extracellular stimulus	biological_process	0.07787	1	7	2153	53	33499	c11844_g1,c35253_g2,c28879_g1,c10031_g1,c35857_g6,c28504_g1,c9796_g1
GO:0071496	cellular response to external stimulus	biological_process	0.07787	1	7	2153	53	33499	c9796_g1,c28504_g1,c35857_g6,c10031_g1,c28879_g1,c11844_g1,c35253_g2
GO:0005991	trehalose metabolic process	biological_process	0.078372	1	6	2153	37	33499	c34694_g2,c36867_g1,c34694_g1,c36335_g1,c33582_g1,c30451_g1
GO:0042262	DNA protection	biological_process	0.078784	1	2	2153	6	33499	c28879_g1,c35857_g6
GO:0018344	protein geranylgeranylation	biological_process	0.080109	1	1	2153	1	33499	c36512_g1
GO:0016055	Wnt signaling pathway	biological_process	0.081533	1	7	2153	52	33499	c37005_g1,c13059_g1,c35088_g4,c34567_g2,c8307_g1,c13235_g1,c21994_g1
GO:0009228	thiamine biosynthetic process	biological_process	0.081589	1	4	2153	18	33499	c33761_g1,c36434_g1,c26258_g1,c34247_g1
GO:0042724	thiamine-containing compound biosynthetic process	biological_process	0.081589	1	4	2153	18	33499	c26258_g1,c34247_g1,c33761_g1,c36434_g1
GO:0019048	modulation by virus of host morphology or physiology	biological_process	0.08288	1	15	2153	120	33499	c14898_g2,c35302_g3,c36416_g1,c30079_g1,c35763_g2,c40380_g1,c37363_g1,c53479_g1,c28611_g2,c33324_g4,c23811_g1,c27751_g1,c7619_g1,c34163_g3,c26609_g1
GO:0009991	response to extracellular stimulus	biological_process	0.083198	1	7	2153	56	33499	c35253_g2,c11844_g1,c28879_g1,c10031_g1,c35857_g6,c9796_g1,c28504_g1
GO:0006754	ATP biosynthetic process	biological_process	0.083357	1	27	2153	277	33499	c33975_g2,c26410_g1,c36724_g1,c39614_g1,c31609_g1,c33734_g6,c35601_g4,c35286_g4,c24462_g1,c30989_g2,c37422_g1,c20546_g1,c36406_g4,c31360_g1,c31617_g3,c36648_g5,c72598_g1,c31075_g1,c35383_g1,c32531_g1,c35441_g1,c9480_g1,c36884_g2,c28504_g1,c23765_g1,c37045_g1,c37191_g3
GO:0043232	intracellular non-membrane-bounded organelle	cellular_component	0.083508	1	227	2153	3003	33499	c30868_g1,c33488_g2,c1177_g1,c19090_g1,c36429_g1,c34734_g5,c34868_g1,c34535_g2,c36279_g1,c17543_g1,c14614_g1,c28702_g1,c36254_g4,c21167_g2,c35683_g1,c69539_g1,c17685_g1,c5207_g1,c79985_g1,c86497_g1,c37103_g5,c32292_g1,c22182_g1,c34003_g1,c37403_g2,c32921_g2,c18706_g1,c76007_g1,c27036_g1,c11290_g1,c34720_g1,c37494_g1,c36864_g1,c21423_g1,c28131_g1,c37210_g6,c33637_g1,c36678_g2,c32951_g2,c32904_g1,c…
GO:0046423	allene-oxide cyclase activity	molecular_function	0.083543	1	1	2153	1	33499	c5365_g1
GO:0032991	macromolecular complex	cellular_component	0.083782	1	513	2153	6841	33499	c38476_g1,c20911_g1,c34535_g2,c36519_g10,c9725_g1,c21167_g2,c3925_g1,c26410_g1,c39614_g1,c36100_g3,c25854_g1,c37019_g3,c81018_g1,c36851_g1,c18872_g1,c36041_g5,c25338_g1,c76622_g1,c24916_g1,c34734_g3,c25150_g1,c34633_g3,c9865_g1,c33637_g1,c31609_g1,c35146_g2,c31473_g1,c2299_g1,c34609_g2,c59384_g1,c37403_g4,c33566_g3,c35703_g3,c33147_g1,c6543_g1,c27604_g1,c33451_g5,c24682_g1,c28545_g2,c36968_g6,c35…
GO:0007016	cytoskeletal anchoring at plasma membrane	biological_process	0.085036	1	3	2153	17	33499	c35927_g3,c36267_g4,c73287_g1
GO:0022414	reproductive process	biological_process	0.085996	1	22	2153	224	33499	c32148_g1,c35864_g2,c36824_g2,c35358_g1,c25094_g1,c25854_g1,c36701_g1,c11237_g1,c26586_g1,c22451_g1,c28472_g1,c30120_g1,c36506_g1,c40910_g1,c32064_g1,c25398_g1,c36412_g1,c34913_g1,c36032_g2,c35259_g1,c38166_g1,c23570_g3
GO:0032102	negative regulation of response to external stimulus	biological_process	0.086167	1	4	2153	21	33499	c27751_g1,c35763_g2,c7619_g1,c35302_g3
GO:0009124	nucleoside monophosphate biosynthetic process	biological_process	0.086219	1	32	2153	337	33499	c36724_g1,c33975_g2,c31609_g1,c35286_g4,c33734_g6,c35601_g4,c24462_g1,c36648_g5,c31617_g3,c32531_g1,c72598_g1,c9480_g1,c37045_g1,c23765_g1,c36884_g2,c26410_g1,c39614_g1,c33388_g9,c37422_g1,c30989_g2,c30935_g1,c31387_g1,c29937_g1,c31360_g1,c20546_g1,c36406_g4,c34247_g1,c35383_g1,c31075_g1,c35441_g1,c37191_g3,c28504_g1
GO:0009058	biosynthetic process	biological_process	0.086405	1	611	2153	8104	33499	c19880_g1,c36726_g1,c35441_g1,c25098_g1,c32069_g1,c14195_g1,c57716_g1,c34246_g3,c33954_g1,c34633_g1,c37341_g2,c70374_g1,c33938_g1,c34752_g2,c35074_g9,c33660_g1,c75292_g1,c33684_g1,c68835_g1,c34395_g1,c37052_g2,c941_g1,c72598_g1,c61424_g1,c32639_g2,c26794_g1,c36230_g1,c17866_g2,c11379_g1,c34485_g1,c35522_g2,c25928_g1,c36355_g5,c49169_g1,c35429_g5,c29953_g2,c35915_g2,c35310_g7,c31476_g3,c55880_g1,c…
GO:0032984	macromolecular complex disassembly	biological_process	0.086814	1	7	2153	56	33499	c37046_g7,c36570_g2,c35664_g1,c29897_g1,c36886_g4,c36586_g1,c35856_g1
GO:0004867	serine-type endopeptidase inhibitor activity	molecular_function	0.087447	1	6	2153	46	33499	c23546_g1,c36473_g1,c38357_g1,c34784_g1,c34084_g1,c34991_g1
GO:0004620	phospholipase activity	molecular_function	0.087465	1	6	2153	45	33499	c32289_g1,c35116_g5,c16002_g1,c35318_g1,c63983_g1,c35047_g1
GO:0051704	multi-organism process	biological_process	0.087702	1	128	2153	1564	33499	c34317_g5,c26735_g1,c23811_g1,c22775_g1,c34103_g1,c35228_g2,c27493_g1,c34589_g1,c7358_g1,c33324_g4,c21415_g1,c36416_g1,c30120_g1,c40380_g1,c37363_g1,c33522_g1,c52216_g1,c28385_g1,c34913_g1,c27751_g1,c1840_g1,c73287_g1,c23570_g3,c88014_g1,c35358_g1,c21357_g1,c34874_g2,c10793_g1,c35821_g1,c25868_g1,c37158_g1,c28472_g1,c25398_g1,c28611_g2,c35259_g1,c28816_g1,c24600_g1,c91209_g1,c37417_g1,c24365_g3,c…
GO:0009312	oligosaccharide biosynthetic process	biological_process	0.087916	1	14	2153	100	33499	c76007_g1,c34589_g1,c34694_g2,c36867_g1,c36335_g1,c36761_g1,c30451_g1,c33700_g1,c30629_g3,c33136_g1,c36730_g2,c34694_g1,c33582_g1,c33734_g2
GO:0004789	thiamine-phosphate diphosphorylase activity	molecular_function	0.088223	1	3	2153	11	33499	c34247_g1,c33761_g1,c35672_g2
GO:0042451	purine nucleoside biosynthetic process	biological_process	0.088438	1	32	2153	346	33499	c39614_g1,c26410_g1,c37422_g1,c30989_g2,c33388_g9,c31075_g1,c35383_g1,c36957_g4,c31360_g1,c20546_g1,c36406_g4,c28504_g1,c37191_g3,c35441_g1,c31609_g1,c33975_g2,c31476_g3,c36724_g1,c21579_g1,c24462_g1,c33734_g6,c35601_g4,c35286_g4,c72598_g1,c32531_g1,c31617_g3,c36648_g5,c36884_g2,c23765_g1,c37045_g1,c34770_g1,c9480_g1
GO:0046129	purine ribonucleoside biosynthetic process	biological_process	0.088438	1	32	2153	346	33499	c35601_g4,c33734_g6,c35286_g4,c24462_g1,c31476_g3,c33975_g2,c36724_g1,c21579_g1,c31609_g1,c9480_g1,c36884_g2,c34770_g1,c37045_g1,c23765_g1,c31617_g3,c36648_g5,c72598_g1,c32531_g1,c33388_g9,c37422_g1,c30989_g2,c26410_g1,c39614_g1,c35441_g1,c28504_g1,c37191_g3,c36406_g4,c31360_g1,c20546_g1,c31075_g1,c36957_g4,c35383_g1
GO:0016149	translation release factor activity, codon specific	molecular_function	0.089418	1	3	2153	13	33499	c36886_g4,c29897_g1,c36570_g2
GO:0020012	evasion or tolerance of host immune response	biological_process	0.08992	1	4	2153	21	33499	c35763_g2,c7619_g1,c27751_g1,c35302_g3
GO:0051805	evasion or tolerance of immune response of other organism involved in symbiotic interaction	biological_process	0.08992	1	4	2153	21	33499	c27751_g1,c7619_g1,c35763_g2,c35302_g3
GO:0052564	response to immune response of other organism involved in symbiotic interaction	biological_process	0.08992	1	4	2153	21	33499	c35302_g3,c35763_g2,c7619_g1,c27751_g1
GO:0052572	response to host immune response	biological_process	0.08992	1	4	2153	21	33499	c27751_g1,c35763_g2,c7619_g1,c35302_g3
GO:0009236	cobalamin biosynthetic process	biological_process	0.09019	1	8	2153	56	33499	c27047_g1,c73287_g1,c36256_g2,c37438_g5,c64347_g1,c36324_g1,c9480_g1,c625_g1
GO:0015985	energy coupled proton transport, down electrochemical gradient	biological_process	0.091896	1	25	2153	257	33499	c37191_g3,c37045_g1,c23765_g1,c36884_g2,c28504_g1,c9480_g1,c32531_g1,c35383_g1,c31075_g1,c72598_g1,c36648_g5,c20546_g1,c31617_g3,c36406_g4,c31360_g1,c37422_g1,c30989_g2,c24462_g1,c35286_g4,c35601_g4,c33734_g6,c31609_g1,c39614_g1,c36724_g1,c33975_g2
GO:0015986	ATP synthesis coupled proton transport	biological_process	0.091896	1	25	2153	257	33499	c36648_g5,c36406_g4,c31360_g1,c31617_g3,c20546_g1,c35383_g1,c32531_g1,c72598_g1,c31075_g1,c9480_g1,c23765_g1,c37045_g1,c37191_g3,c28504_g1,c36884_g2,c36724_g1,c33975_g2,c31609_g1,c39614_g1,c35286_g4,c33734_g6,c35601_g4,c30989_g2,c37422_g1,c24462_g1
GO:0044703	multi-organism reproductive process	biological_process	0.092568	1	19	2153	190	33499	c11237_g1,c36701_g1,c25854_g1,c32148_g1,c36824_g2,c35358_g1,c35864_g2,c25094_g1,c36032_g2,c35259_g1,c23570_g3,c25398_g1,c34913_g1,c36506_g1,c40910_g1,c26586_g1,c22451_g1,c28472_g1,c30120_g1
GO:0051818	disruption of cells of other organism involved in symbiotic interaction	biological_process	0.092899	1	4	2153	25	33499	c34163_g3,c20583_g2,c13596_g2,c37303_g1
GO:0051883	killing of cells in other organism involved in symbiotic interaction	biological_process	0.092899	1	4	2153	25	33499	c34163_g3,c37303_g1,c20583_g2,c13596_g2
GO:0008097	5S rRNA binding	molecular_function	0.093167	1	2	2153	6	33499	c33209_g1,c24590_g1
GO:0009260	ribonucleotide biosynthetic process	biological_process	0.093927	1	35	2153	374	33499	c31075_g1,c35383_g1,c34247_g1,c36957_g4,c20546_g1,c31360_g1,c36406_g4,c29937_g1,c28504_g1,c37191_g3,c35441_g1,c39614_g1,c26410_g1,c1177_g1,c30935_g1,c30989_g2,c37422_g1,c33388_g9,c72598_g1,c32531_g1,c31617_g3,c36648_g5,c36884_g2,c23765_g1,c37045_g1,c34770_g1,c9480_g1,c31609_g1,c33975_g2,c21579_g1,c36724_g1,c24462_g1,c33734_g6,c35601_g4,c35286_g4
GO:0046390	ribose phosphate biosynthetic process	biological_process	0.093927	1	35	2153	374	33499	c32531_g1,c72598_g1,c36648_g5,c31617_g3,c34770_g1,c23765_g1,c37045_g1,c36884_g2,c9480_g1,c31609_g1,c36724_g1,c21579_g1,c33975_g2,c24462_g1,c35286_g4,c35601_g4,c33734_g6,c36957_g4,c35383_g1,c34247_g1,c31075_g1,c29937_g1,c31360_g1,c20546_g1,c36406_g4,c37191_g3,c28504_g1,c35441_g1,c39614_g1,c1177_g1,c26410_g1,c37422_g1,c30989_g2,c30935_g1,c33388_g9
GO:0045551	cinnamyl-alcohol dehydrogenase activity	molecular_function	0.094263	1	1	2153	1	33499	c20911_g1
GO:0052747	sinapyl alcohol dehydrogenase activity	molecular_function	0.094263	1	1	2153	1	33499	c20911_g1
GO:0019220	regulation of phosphate metabolic process	biological_process	0.094475	1	12	2153	117	33499	c23647_g1,c23617_g1,c35455_g6,c1945_g1,c36035_g1,c32148_g1,c36186_g1,c35561_g1,c32064_g1,c14651_g1,c16645_g1,c35286_g4
GO:0051174	regulation of phosphorus metabolic process	biological_process	0.094475	1	12	2153	117	33499	c36186_g1,c35561_g1,c32148_g1,c35286_g4,c16645_g1,c14651_g1,c32064_g1,c35455_g6,c1945_g1,c23617_g1,c23647_g1,c36035_g1
GO:0019200	carbohydrate kinase activity	molecular_function	0.095502	1	8	2153	65	33499	c37036_g4,c29804_g1,c36764_g1,c34692_g1,c19584_g2,c21579_g1,c21109_g1,c26983_g1
GO:0015935	small ribosomal subunit	cellular_component	0.095771	1	3	2153	22	33499	c35588_g1,c28636_g3,c37099_g4
GO:0019605	butyrate metabolic process	biological_process	0.096416	1	1	2153	1	33499	c27799_g2
GO:0047989	hydroxybutyrate-dimer hydrolase activity	molecular_function	0.096416	1	1	2153	1	33499	c27799_g2
GO:0008422	beta-glucosidase activity	molecular_function	0.096505	1	1	2153	1	33499	c26194_g1
GO:0016568	chromatin modification	biological_process	0.09707	1	15	2153	127	33499	c36245_g2,c36043_g2,c16102_g1,c37496_g2,c36978_g1,c28559_g1,c36309_g1,c24916_g1,c35658_g3,c19632_g1,c20267_g1,c34492_g1,c37448_g1,c26252_g1,c35995_g1
GO:0009145	purine nucleoside triphosphate biosynthetic process	biological_process	0.098309	1	27	2153	285	33499	c35441_g1,c9480_g1,c28504_g1,c36884_g2,c37191_g3,c37045_g1,c23765_g1,c31360_g1,c36406_g4,c31617_g3,c20546_g1,c36648_g5,c31075_g1,c72598_g1,c32531_g1,c35383_g1,c35601_g4,c33734_g6,c35286_g4,c24462_g1,c30989_g2,c37422_g1,c26410_g1,c33975_g2,c36724_g1,c39614_g1,c31609_g1
GO:0009201	ribonucleoside triphosphate biosynthetic process	biological_process	0.098309	1	27	2153	285	33499	c35383_g1,c32531_g1,c72598_g1,c31075_g1,c36648_g5,c31617_g3,c36406_g4,c20546_g1,c31360_g1,c23765_g1,c37045_g1,c37191_g3,c36884_g2,c28504_g1,c9480_g1,c35441_g1,c31609_g1,c39614_g1,c36724_g1,c26410_g1,c33975_g2,c30989_g2,c37422_g1,c24462_g1,c35286_g4,c33734_g6,c35601_g4
GO:0009206	purine ribonucleoside triphosphate biosynthetic process	biological_process	0.098309	1	27	2153	285	33499	c9480_g1,c35441_g1,c37045_g1,c23765_g1,c37191_g3,c36884_g2,c28504_g1,c36648_g5,c36406_g4,c31617_g3,c31360_g1,c20546_g1,c35383_g1,c32531_g1,c72598_g1,c31075_g1,c35286_g4,c33734_g6,c35601_g4,c30989_g2,c37422_g1,c24462_g1,c36724_g1,c26410_g1,c33975_g2,c31609_g1,c39614_g1
GO:0009163	nucleoside biosynthetic process	biological_process	0.098551	1	33	2153	362	33499	c37191_g3,c28504_g1,c35441_g1,c36957_g4,c35383_g1,c34247_g1,c31075_g1,c31360_g1,c36406_g4,c20546_g1,c30989_g2,c37422_g1,c33388_g9,c39614_g1,c26410_g1,c34770_g1,c37045_g1,c23765_g1,c36884_g2,c9480_g1,c32531_g1,c72598_g1,c36648_g5,c31617_g3,c24462_g1,c35286_g4,c35601_g4,c33734_g6,c31609_g1,c21579_g1,c36724_g1,c31476_g3,c33975_g2
GO:0042455	ribonucleoside biosynthetic process	biological_process	0.098551	1	33	2153	362	33499	c33388_g9,c37422_g1,c30989_g2,c26410_g1,c39614_g1,c35441_g1,c28504_g1,c37191_g3,c20546_g1,c31360_g1,c36406_g4,c31075_g1,c35383_g1,c34247_g1,c36957_g4,c33734_g6,c35601_g4,c35286_g4,c24462_g1,c33975_g2,c31476_g3,c36724_g1,c21579_g1,c31609_g1,c9480_g1,c36884_g2,c23765_g1,c37045_g1,c34770_g1,c31617_g3,c36648_g5,c72598_g1,c32531_g1
GO:0009156	ribonucleoside monophosphate biosynthetic process	biological_process	0.098563	1	31	2153	331	33499	c9480_g1,c35441_g1,c28504_g1,c36884_g2,c37191_g3,c37045_g1,c23765_g1,c36406_g4,c31360_g1,c20546_g1,c31617_g3,c36648_g5,c29937_g1,c31075_g1,c72598_g1,c32531_g1,c35383_g1,c34247_g1,c35601_g4,c33734_g6,c33388_g9,c35286_g4,c30935_g1,c24462_g1,c37422_g1,c30989_g2,c33975_g2,c26410_g1,c36724_g1,c39614_g1,c31609_g1
GO:0071554	cell wall organization or biogenesis	biological_process	0.098576	1	22	2153	259	33499	c21571_g1,c91711_g1,c30959_g1,c36942_g4,c36720_g1,c36376_g6,c36570_g2,c35927_g3,c77410_g1,c35715_g4,c26485_g2,c29681_g2,c88014_g1,c14931_g1,c23087_g1,c33068_g1,c28152_g1,c4172_g1,c37327_g2,c18870_g2,c9709_g1,c32999_g1
GO:0009142	nucleoside triphosphate biosynthetic process	biological_process	0.099753	1	27	2153	286	33499	c72598_g1,c31075_g1,c35383_g1,c32531_g1,c31360_g1,c36406_g4,c20546_g1,c31617_g3,c36648_g5,c28504_g1,c36884_g2,c37045_g1,c23765_g1,c37191_g3,c35441_g1,c9480_g1,c39614_g1,c31609_g1,c26410_g1,c33975_g2,c36724_g1,c24462_g1,c30989_g2,c37422_g1,c33734_g6,c35601_g4,c35286_g4
GO:0004842	ubiquitin-protein transferase activity	molecular_function	0.10001	1	38	2153	358	33499	c22182_g1,c35625_g1,c35604_g1,c34030_g2,c47546_g1,c36702_g5,c21910_g1,c30554_g1,c37348_g1,c35592_g1,c32590_g1,c37417_g1,c34785_g3,c27712_g1,c32731_g1,c34734_g4,c31194_g2,c3925_g1,c23354_g1,c32876_g1,c36329_g1,c26535_g1,c19777_g1,c67405_g1,c17210_g1,c26355_g1,c39188_g1,c36908_g1,c19542_g2,c35658_g3,c9865_g1,c31087_g1,c30418_g1,c36051_g1,c24994_g1,c29404_g1,c34734_g3,c32064_g1
GO:0019787	ubiquitin-like protein transferase activity	molecular_function	0.10001	1	38	2153	358	33499	c19542_g2,c36908_g1,c35658_g3,c19777_g1,c39188_g1,c67405_g1,c17210_g1,c26355_g1,c29404_g1,c34734_g3,c32064_g1,c31087_g1,c9865_g1,c36051_g1,c24994_g1,c30418_g1,c35592_g1,c30554_g1,c37348_g1,c34785_g3,c32731_g1,c27712_g1,c32590_g1,c37417_g1,c35604_g1,c22182_g1,c35625_g1,c21910_g1,c34030_g2,c47546_g1,c36702_g5,c32876_g1,c26535_g1,c36329_g1,c31194_g2,c34734_g4,c23354_g1,c3925_g1
GO:0008810	cellulase activity	molecular_function	0.10103	1	2	2153	9	33499	c25095_g1,c29002_g2
GO:0008833	deoxyribonuclease IV (phage-T4-induced) activity	molecular_function	0.1012	1	1	2153	3	33499	c25868_g1
GO:0016854	racemase and epimerase activity	molecular_function	0.10142	1	6	2153	37	33499	c33256_g1,c36329_g1,c36122_g7,c27146_g1,c26258_g1,c36570_g1
GO:0044798	nuclear transcription factor complex	cellular_component	0.10185	1	10	2153	94	33499	c677_g1,c35972_g10,c56113_g1,c29975_g1,c14931_g1,c36053_g5,c35658_g3,c25023_g1,c30744_g1,c27393_g1
GO:0016901	oxidoreductase activity, acting on the CH-OH group of donors, quinone or similar compound as acceptor	molecular_function	0.10196	1	2	2153	6	33499	c34345_g1,c85458_g1
GO:0006325	chromatin organization	biological_process	0.10273	1	19	2153	184	33499	c36245_g2,c28559_g1,c16102_g1,c37496_g2,c20267_g1,c36309_g1,c19632_g1,c35658_g3,c37448_g1,c34492_g1,c35995_g1,c26252_g1,c36043_g2,c35257_g1,c36978_g1,c28879_g1,c35297_g1,c24916_g1,c35857_g6
GO:0046483	heterocycle metabolic process	biological_process	0.10339	1	621	2153	8128	33499	c35703_g3,c33388_g9,c71644_g1,c33147_g1,c33451_g5,c14026_g1,c14600_g1,c2299_g1,c32101_g1,c37448_g1,c30451_g1,c34609_g2,c36067_g6,c17661_g1,c37403_g4,c35601_g4,c27393_g1,c36951_g5,c21579_g1,c26024_g1,c30194_g1,c35512_g5,c27023_g3,c35658_g3,c23765_g1,c30709_g1,c32404_g1,c9999_g1,c37282_g6,c36114_g2,c84737_g1,c28559_g1,c33991_g1,c17130_g1,c34535_g2,c36519_g10,c20223_g1,c9725_g1,c37480_g1,c20216_g1,c…
GO:0018065	protein-cofactor linkage	biological_process	0.10461	1	1	2153	1	33499	c24922_g1
GO:0018160	peptidyl-pyrromethane cofactor linkage	biological_process	0.10461	1	1	2153	1	33499	c24922_g1
GO:0018198	peptidyl-cysteine modification	biological_process	0.10461	1	1	2153	1	33499	c24922_g1
GO:0004045	aminoacyl-tRNA hydrolase activity	molecular_function	0.1047	1	2	2153	9	33499	c14808_g1,c28596_g1
GO:0016567	protein ubiquitination	biological_process	0.10526	1	40	2153	386	33499	c22182_g1,c35625_g1,c18706_g1,c35604_g1,c47546_g1,c34030_g2,c36702_g5,c21910_g1,c30554_g1,c37348_g1,c35592_g1,c32590_g1,c37417_g1,c34785_g3,c32731_g1,c27712_g1,c34734_g4,c31194_g2,c3925_g1,c23354_g1,c32876_g1,c36329_g1,c26535_g1,c19777_g1,c67405_g1,c26355_g1,c17210_g1,c39188_g1,c36908_g1,c19542_g2,c35658_g3,c9865_g1,c31087_g1,c30418_g1,c36051_g1,c24994_g1,c37125_g3,c34734_g3,c29404_g1,c32064_g1
GO:0019049	evasion or tolerance of host defenses by virus	biological_process	0.10576	1	4	2153	21	33499	c7619_g1,c35763_g2,c27751_g1,c35302_g3
GO:0005853	eukaryotic translation elongation factor 1 complex	cellular_component	0.10584	1	3	2153	17	33499	c34360_g3,c34317_g5,c36254_g4
GO:0003991	acetylglutamate kinase activity	molecular_function	0.1059	1	1	2153	1	33499	c28208_g1
GO:0004349	glutamate 5-kinase activity	molecular_function	0.1059	1	1	2153	1	33499	c28208_g1
GO:0019202	amino acid kinase activity	molecular_function	0.1059	1	1	2153	1	33499	c28208_g1
GO:0003917	DNA topoisomerase type I activity	molecular_function	0.10593	1	2	2153	6	33499	c34003_g1,c32752_g2
GO:0042618	poly-hydroxybutyrate metabolic process	biological_process	0.10635	1	1	2153	1	33499	c14358_g1
GO:0042619	poly-hydroxybutyrate biosynthetic process	biological_process	0.10635	1	1	2153	1	33499	c14358_g1
GO:1901440	poly(hydroxyalkanoate) metabolic process	biological_process	0.10635	1	1	2153	1	33499	c14358_g1
GO:1901441	poly(hydroxyalkanoate) biosynthetic process	biological_process	0.10635	1	1	2153	1	33499	c14358_g1
GO:0098800	inner mitochondrial membrane protein complex	cellular_component	0.10665	1	25	2153	260	33499	c9480_g1,c23765_g1,c37045_g1,c37191_g3,c36884_g2,c28504_g1,c36648_g5,c31617_g3,c20546_g1,c36406_g4,c35383_g1,c32531_g1,c31075_g1,c35286_g4,c33734_g6,c35601_g4,c30989_g2,c37422_g1,c24462_g1,c18910_g1,c36724_g1,c26410_g1,c31609_g1,c55032_g1,c36814_g3
GO:0009152	purine ribonucleotide biosynthetic process	biological_process	0.10798	1	33	2153	350	33499	c39614_g1,c26410_g1,c1177_g1,c37422_g1,c30989_g2,c30935_g1,c33388_g9,c35383_g1,c36957_g4,c31075_g1,c31360_g1,c20546_g1,c36406_g4,c37191_g3,c28504_g1,c35441_g1,c31609_g1,c36724_g1,c21579_g1,c33975_g2,c24462_g1,c35286_g4,c33734_g6,c35601_g4,c32531_g1,c72598_g1,c36648_g5,c31617_g3,c23765_g1,c37045_g1,c34770_g1,c36884_g2,c9480_g1
GO:0022411	cellular component disassembly	biological_process	0.10869	1	7	2153	59	33499	c35856_g1,c36586_g1,c35664_g1,c37046_g7,c36570_g2,c36886_g4,c29897_g1
GO:0009036	Type II site-specific deoxyribonuclease activity	molecular_function	0.10899	1	6	2153	37	33499	c25387_g1,c27547_g1,c37175_g2,c35296_g2,c17601_g2,c32957_g1
GO:0009359	Type II site-specific deoxyribonuclease complex	cellular_component	0.10899	1	6	2153	37	33499	c35296_g2,c37175_g2,c32957_g1,c17601_g2,c27547_g1,c25387_g1
GO:0015666	restriction endodeoxyribonuclease activity	molecular_function	0.10899	1	6	2153	37	33499	c35296_g2,c37175_g2,c32957_g1,c17601_g2,c27547_g1,c25387_g1
GO:0007186	G-protein coupled receptor signaling pathway	biological_process	0.10965	1	32	2153	343	33499	c32240_g1,c18960_g1,c35418_g1,c25398_g1,c35257_g1,c26983_g1,c36406_g4,c79621_g1,c20775_g1,c21438_g1,c30461_g1,c21109_g1,c31476_g2,c29695_g1,c19584_g2,c19849_g1,c36483_g5,c23950_g1,c58173_g1,c29804_g1,c35286_g4,c37188_g1,c36744_g1,c35169_g1,c33638_g1,c30246_g2,c32466_g1,c35247_g4,c28087_g1,c35995_g1,c35325_g4,c27246_g1
GO:0030029	actin filament-based process	biological_process	0.11034	1	9	2153	76	33499	c35173_g1,c32880_g1,c37247_g1,c35220_g1,c20113_g1,c33423_g1,c37210_g6,c27372_g1,c26302_g1
GO:0030036	actin cytoskeleton organization	biological_process	0.11034	1	9	2153	76	33499	c20113_g1,c37210_g6,c33423_g1,c27372_g1,c26302_g1,c32880_g1,c35173_g1,c37247_g1,c35220_g1
GO:0046369	galactose biosynthetic process	biological_process	0.11072	1	1	2153	1	33499	c36570_g1
GO:0006276	plasmid maintenance	biological_process	0.11089	1	3	2153	17	33499	c36041_g3,c36862_g3,c33700_g1
GO:0019074	viral RNA genome packaging	biological_process	0.11188	1	2	2153	9	33499	c57402_g1,c24600_g1
GO:0045259	proton-transporting ATP synthase complex	cellular_component	0.11259	1	25	2153	262	33499	c9480_g1,c36884_g2,c28504_g1,c23765_g1,c37045_g1,c37191_g3,c36406_g4,c20546_g1,c31617_g3,c31360_g1,c36648_g5,c31075_g1,c35383_g1,c32531_g1,c33734_g6,c35601_g4,c35286_g4,c24462_g1,c37422_g1,c30989_g2,c33975_g2,c26410_g1,c36724_g1,c39614_g1,c31609_g1
GO:0030529	ribonucleoprotein complex	cellular_component	0.11275	1	94	2153	1344	33499	c33947_g1,c34772_g1,c36586_g1,c33209_g1,c37019_g3,c625_g1,c46147_g1,c34941_g1,c36886_g4,c36678_g2,c32951_g2,c28636_g3,c23553_g1,c21423_g1,c25150_g1,c35856_g1,c36429_g3,c47589_g1,c36570_g2,c37103_g5,c38325_g1,c28415_g1,c86497_g1,c35588_g1,c34720_g1,c11290_g1,c25541_g1,c11824_g1,c30211_g1,c36429_g1,c36600_g1,c19090_g1,c23728_g2,c36397_g6,c11678_g1,c21167_g2,c36254_g4,c26424_g1,c36720_g1,c14614_g1,c…
GO:0005515	protein binding	molecular_function	0.1133	1	584	2153	7295	33499	c29404_g1,c35475_g2,c30499_g1,c66343_g1,c23546_g1,c28371_g1,c14997_g1,c77558_g1,c35995_g1,c26355_g1,c30155_g1,c35821_g1,c36150_g1,c50953_g1,c34152_g4,c36999_g1,c26661_g1,c34165_g4,c28134_g1,c20740_g1,c32590_g1,c35714_g1,c27296_g1,c47546_g1,c21496_g1,c36957_g4,c36049_g6,c30305_g1,c35180_g2,c34726_g1,c37229_g2,c4127_g1,c26690_g1,c29165_g1,c17299_g1,c17769_g2,c13235_g1,c32130_g1,c93341_g1,c27585_g1,…
GO:0009847	spore germination	biological_process	0.11332	1	3	2153	14	33499	c34313_g1,c36067_g6,c36978_g1
GO:0043170	macromolecule metabolic process	biological_process	0.11358	1	874	2153	11718	33499	c26220_g1,c67914_g1,c35475_g2,c36012_g1,c29404_g1,c24817_g1,c35871_g4,c30120_g1,c23829_g1,c21363_g1,c28879_g1,c27590_g1,c35615_g4,c28636_g3,c74151_g1,c28371_g1,c38994_g1,c37172_g1,c40876_g1,c19277_g1,c26355_g1,c11678_g1,c4252_g1,c1207_g1,c60982_g1,c35102_g4,c36940_g3,c36600_g1,c19805_g2,c36490_g1,c26941_g1,c35753_g6,c24612_g1,c35379_g4,c32590_g1,c31132_g1,c34589_g1,c23905_g1,c36957_g4,c47546_g1,c…
GO:0009127	purine nucleoside monophosphate biosynthetic process	biological_process	0.11463	1	29	2153	308	33499	c35383_g1,c32531_g1,c72598_g1,c31075_g1,c36648_g5,c31360_g1,c36406_g4,c20546_g1,c31617_g3,c23765_g1,c37045_g1,c37191_g3,c36884_g2,c28504_g1,c35441_g1,c9480_g1,c31609_g1,c39614_g1,c36724_g1,c26410_g1,c33975_g2,c30989_g2,c37422_g1,c24462_g1,c30935_g1,c35286_g4,c33734_g6,c33388_g9,c35601_g4
GO:0009168	purine ribonucleoside monophosphate biosynthetic process	biological_process	0.11463	1	29	2153	308	33499	c35286_g4,c35601_g4,c33734_g6,c33388_g9,c30989_g2,c37422_g1,c30935_g1,c24462_g1,c36724_g1,c26410_g1,c33975_g2,c31609_g1,c39614_g1,c9480_g1,c35441_g1,c37191_g3,c23765_g1,c37045_g1,c28504_g1,c36884_g2,c36648_g5,c31360_g1,c36406_g4,c31617_g3,c20546_g1,c32531_g1,c35383_g1,c31075_g1,c72598_g1
GO:0004164	diphthine synthase activity	molecular_function	0.11576	1	1	2153	1	33499	c29620_g1
GO:0003713	transcription coactivator activity	molecular_function	0.11587	1	3	2153	15	33499	c37103_g5,c57329_g1,c28884_g1
GO:0019955	cytokine binding	molecular_function	0.11591	1	2	2153	8	33499	c21870_g1,c33771_g1
GO:0016857	racemase and epimerase activity, acting on carbohydrates and derivatives	molecular_function	0.11672	1	5	2153	30	33499	c36329_g1,c33256_g1,c36122_g7,c26258_g1,c36570_g1
GO:0007030	Golgi organization	biological_process	0.11685	1	1	2153	2	33499	c37213_g2
GO:0003678	DNA helicase activity	molecular_function	0.11688	1	32	2153	267	33499	c34735_g3,c9796_g1,c67914_g1,c35512_g5,c28131_g1,c37175_g2,c30223_g1,c29734_g1,c31385_g2,c21201_g1,c33077_g1,c36050_g6,c37227_g3,c37232_g1,c23784_g1,c26903_g1,c33488_g2,c30868_g1,c36096_g3,c34860_g1,c30538_g3,c34857_g2,c76007_g1,c30554_g1,c2754_g1,c36491_g3,c34609_g2,c36096_g2,c35131_g5,c26153_g1,c32921_g2,c37227_g1
GO:0009737	response to abscisic acid	biological_process	0.11785	1	1	2153	5	33499	c63983_g1
GO:0006950	response to stress	biological_process	0.11904	1	140	2153	1761	33499	c1840_g1,c36570_g1,c27751_g1,c20113_g1,c35720_g4,c67914_g1,c47901_g1,c28879_g1,c31385_g2,c39188_g1,c74743_g1,c30223_g1,c23971_g3,c1391_g1,c36096_g3,c36645_g2,c26903_g1,c23784_g1,c30597_g1,c58076_g1,c36049_g6,c33899_g1,c27296_g1,c7358_g1,c15792_g2,c35228_g2,c35232_g2,c37387_g4,c36412_g1,c28492_g2,c29695_g1,c37484_g4,c29165_g1,c9796_g1,c33818_g3,c36700_g5,c1169_g1,c31709_g5,c37387_g1,c25917_g1,c275…
GO:0005542	folic acid binding	molecular_function	0.11917	1	2	2153	5	33499	c37231_g5,c33101_g5
GO:0072341	modified amino acid binding	molecular_function	0.11917	1	2	2153	5	33499	c33101_g5,c37231_g5
GO:0050797	thymidylate synthase (FAD) activity	molecular_function	0.11948	1	1	2153	1	33499	c31387_g1
GO:0042439	ethanolamine-containing compound metabolic process	biological_process	0.11951	1	2	2153	13	33499	c35318_g1,c63983_g1
GO:0046470	phosphatidylcholine metabolic process	biological_process	0.11951	1	2	2153	13	33499	c35318_g1,c63983_g1
GO:0032446	protein modification by small protein conjugation	biological_process	0.12066	1	40	2153	393	33499	c29404_g1,c34734_g3,c32064_g1,c31087_g1,c9865_g1,c36051_g1,c37125_g3,c24994_g1,c30418_g1,c19542_g2,c36908_g1,c35658_g3,c19777_g1,c39188_g1,c67405_g1,c26355_g1,c17210_g1,c32876_g1,c26535_g1,c36329_g1,c31194_g2,c34734_g4,c23354_g1,c3925_g1,c35592_g1,c30554_g1,c37348_g1,c34785_g3,c32731_g1,c27712_g1,c32590_g1,c37417_g1,c18706_g1,c35604_g1,c35625_g1,c22182_g1,c21910_g1,c34030_g2,c47546_g1,c36702_g5
GO:0031640	killing of cells of other organism	biological_process	0.12099	1	4	2153	26	33499	c34163_g3,c37303_g1,c20583_g2,c13596_g2
GO:0044364	disruption of cells of other organism	biological_process	0.12099	1	4	2153	26	33499	c34163_g3,c13596_g2,c20583_g2,c37303_g1
GO:0016884	carbon-nitrogen ligase activity, with glutamine as amido-N-donor	molecular_function	0.1213	1	6	2153	41	33499	c62212_g1,c33460_g1,c56975_g1,c32184_g1,c20614_g1,c33388_g9
GO:0006002	fructose 6-phosphate metabolic process	biological_process	0.12442	1	2	2153	7	33499	c34692_g1,c26983_g1
GO:0006412	translation	biological_process	0.12506	1	94	2153	1353	33499	c14195_g1,c37403_g4,c59384_g1,c25098_g1,c30955_g1,c87866_g1,c29896_g1,c37196_g7,c32941_g1,c24365_g3,c19957_g1,c37099_g4,c30156_g1,c2299_g1,c34360_g3,c30441_g1,c35878_g1,c32578_g1,c33585_g1,c30382_g1,c70374_g1,c36733_g1,c17866_g2,c11379_g1,c24590_g1,c26794_g1,c35148_g3,c29975_g1,c21791_g1,c25399_g2,c46851_g1,c15743_g1,c22944_g1,c33676_g1,c29953_g2,c40267_g1,c34980_g2,c25023_g1,c37229_g2,c32006_g1,…
GO:0019031	viral envelope	cellular_component	0.12645	1	33	2153	329	33499	c30156_g1,c34492_g1,c34713_g1,c14171_g1,c67012_g1,c32921_g2,c37170_g1,c33324_g4,c70374_g1,c35683_g1,c37090_g4,c35302_g3,c36315_g1,c75292_g1,c37160_g1,c33770_g2,c23846_g1,c6543_g1,c13518_g1,c37019_g3,c28753_g1,c36899_g2,c10793_g1,c19579_g1,c27894_g1,c53479_g1,c33761_g1,c35296_g2,c33259_g1,c35737_g1,c36367_g3,c26024_g1,c30420_g1
GO:0036338	viral membrane	cellular_component	0.12645	1	33	2153	329	33499	c35296_g2,c33259_g1,c26024_g1,c30420_g1,c35737_g1,c36367_g3,c37019_g3,c28753_g1,c19579_g1,c27894_g1,c53479_g1,c33761_g1,c36899_g2,c10793_g1,c37090_g4,c35302_g3,c36315_g1,c35683_g1,c70374_g1,c13518_g1,c6543_g1,c37160_g1,c75292_g1,c33770_g2,c23846_g1,c34713_g1,c14171_g1,c30156_g1,c34492_g1,c37170_g1,c33324_g4,c67012_g1,c32921_g2
GO:0006725	cellular aromatic compound metabolic process	biological_process	0.12688	1	618	2153	8095	33499	c36519_g4,c24881_g1,c35958_g11,c35065_g1,c26258_g1,c37436_g3,c35386_g1,c36026_g3,c36491_g3,c35758_g1,c36548_g4,c24462_g1,c28834_g2,c40267_g1,c77410_g1,c21490_g1,c27246_g1,c36889_g4,c32957_g1,c36511_g1,c34991_g1,c30744_g1,c33755_g8,c27747_g1,c64347_g1,c35513_g10,c34262_g2,c35097_g1,c36579_g10,c35683_g1,c5207_g1,c33199_g3,c34284_g1,c36479_g1,c34076_g1,c86093_g1,c33488_g2,c34313_g1,c25799_g1,c29399_…
GO:0005518	collagen binding	molecular_function	0.12763	1	1	2153	1	33499	c34206_g4
GO:0016010	dystrophin-associated glycoprotein complex	cellular_component	0.12857	1	4	2153	32	33499	c73287_g1,c76622_g1,c36267_g4,c35927_g3
GO:0015095	magnesium ion transmembrane transporter activity	molecular_function	0.12904	1	4	2153	19	33499	c23608_g1,c35966_g3,c23672_g1,c26379_g1
GO:0015693	magnesium ion transport	biological_process	0.12904	1	4	2153	19	33499	c23608_g1,c35966_g3,c23672_g1,c26379_g1
GO:0097305	response to alcohol	biological_process	0.12968	1	1	2153	6	33499	c63983_g1
GO:0052548	regulation of endopeptidase activity	biological_process	0.13021	1	2	2153	12	33499	c1391_g1,c30826_g1
GO:0017182	peptidyl-diphthamide metabolic process	biological_process	0.13161	1	2	2153	8	33499	c10064_g1,c29620_g1
GO:0017183	peptidyl-diphthamide biosynthetic process from peptidyl-histidine	biological_process	0.13161	1	2	2153	8	33499	c29620_g1,c10064_g1
GO:0016163	nitrogenase activity	molecular_function	0.13171	1	1	2153	3	33499	c22775_g1
GO:0016610	nitrogenase complex	cellular_component	0.13171	1	1	2153	3	33499	c22775_g1
GO:0016732	oxidoreductase activity, acting on iron-sulfur proteins as donors, dinitrogen as acceptor	molecular_function	0.13171	1	1	2153	3	33499	c22775_g1
GO:0018967	tetrachloroethylene metabolic process	biological_process	0.13171	1	1	2153	3	33499	c22775_g1
GO:0019337	tetrachloroethylene catabolic process	biological_process	0.13171	1	1	2153	3	33499	c22775_g1
GO:0000176	nuclear exosome (RNase complex)	cellular_component	0.13328	1	3	2153	12	33499	c19277_g1,c27324_g1,c36511_g1
GO:0030151	molybdenum ion binding	molecular_function	0.13386	1	3	2153	15	33499	c19918_g1,c29953_g2,c31671_g2
GO:0080134	regulation of response to stress	biological_process	0.13391	1	5	2153	31	33499	c35615_g8,c35302_g3,c27751_g1,c7619_g1,c35763_g2
GO:0016682	oxidoreductase activity, acting on diphenols and related substances as donors, oxygen as acceptor	molecular_function	0.13409	1	5	2153	35	33499	c36503_g1,c37303_g1,c32832_g1,c20712_g2,c12040_g1
GO:0030682	evasion or tolerance of host defense response	biological_process	0.13423	1	4	2153	28	33499	c35302_g3,c35763_g2,c7619_g1,c27751_g1
GO:0051807	evasion or tolerance of defense response of other organism involved in symbiotic interaction	biological_process	0.13423	1	4	2153	28	33499	c35763_g2,c7619_g1,c27751_g1,c35302_g3
GO:0008565	protein transporter activity	molecular_function	0.13558	1	10	2153	92	33499	c20200_g1,c33109_g1,c72961_g1,c19825_g1,c67126_g1,c32277_g1,c79621_g1,c32900_g1,c23728_g2,c34235_g2
GO:0005057	receptor signaling protein activity	molecular_function	0.13722	1	15	2153	134	33499	c35703_g3,c25006_g1,c28664_g1,c34643_g4,c32463_g1,c52199_g1,c35684_g2,c23765_g1,c25928_g1,c28148_g1,c70270_g1,c34633_g3,c11223_g1,c35604_g1,c35857_g2
GO:0016570	histone modification	biological_process	0.13723	1	7	2153	41	33499	c20267_g1,c36043_g2,c36309_g1,c24916_g1,c19632_g1,c28559_g1,c37448_g1
GO:0003872	6-phosphofructokinase activity	molecular_function	0.13729	1	3	2153	18	33499	c36764_g1,c26983_g1,c34692_g1
GO:0005945	6-phosphofructokinase complex	cellular_component	0.13729	1	3	2153	18	33499	c36764_g1,c26983_g1,c34692_g1
GO:0005791	rough endoplasmic reticulum	cellular_component	0.1374	1	4	2153	23	33499	c37494_g1,c37437_g1,c18846_g1,c19605_g1
GO:0030867	rough endoplasmic reticulum membrane	cellular_component	0.1374	1	4	2153	23	33499	c19605_g1,c18846_g1,c37437_g1,c37494_g1
GO:0004386	helicase activity	molecular_function	0.13747	1	75	2153	695	33499	c34735_g3,c9796_g1,c34077_g4,c35512_g5,c37175_g2,c33088_g1,c36595_g4,c35616_g5,c29734_g1,c33077_g1,c36245_g2,c22212_g1,c36304_g1,c35680_g3,c37232_g1,c34752_g2,c37375_g4,c37227_g3,c36050_g6,c31683_g2,c30538_g3,c34860_g1,c37417_g1,c67126_g1,c34819_g2,c32592_g1,c30554_g1,c35131_g5,c36096_g2,c20775_g1,c34609_g2,c36491_g3,c2754_g1,c37227_g1,c26153_g1,c36316_g3,c19111_g1,c35293_g2,c37302_g4,c67914_g1,c…
GO:0000041	transition metal ion transport	biological_process	0.13801	1	19	2153	167	33499	c27083_g1,c36212_g1,c19584_g2,c36324_g1,c36976_g6,c34528_g4,c19398_g1,c35418_g1,c19128_g1,c32901_g1,c73287_g1,c32476_g1,c9480_g1,c35228_g2,c36885_g8,c17642_g1,c36899_g4,c20689_g2,c31144_g1
GO:0009307	DNA restriction-modification system	biological_process	0.13851	1	6	2153	41	33499	c32957_g1,c17601_g2,c35296_g2,c37175_g2,c27547_g1,c25387_g1
GO:0044355	clearance of foreign intracellular DNA	biological_process	0.13851	1	6	2153	41	33499	c35296_g2,c37175_g2,c32957_g1,c17601_g2,c27547_g1,c25387_g1
GO:0006471	protein ADP-ribosylation	biological_process	0.13972	1	2	2153	9	33499	c45307_g1,c32636_g2
GO:0003979	UDP-glucose 6-dehydrogenase activity	molecular_function	0.14104	1	1	2153	1	33499	c26941_g1
GO:0034641	cellular nitrogen compound metabolic process	biological_process	0.14124	1	677	2153	9164	33499	c26539_g1,c25941_g1,c29579_g1,c33761_g1,c27276_g1,c24590_g1,c32752_g2,c31709_g5,c36025_g1,c1169_g1,c75649_g1,c37229_g2,c23484_g1,c34726_g1,c32308_g1,c35658_g4,c51450_g1,c45607_g1,c26690_g1,c20614_g1,c34656_g1,c1689_g1,c35386_g3,c34456_g7,c39220_g1,c26526_g1,c36899_g4,c46458_g1,c34360_g2,c35116_g5,c56113_g1,c35253_g2,c31249_g2,c78844_g1,c26153_g1,c30866_g1,c30633_g2,c33897_g16,c37196_g7,c35383_g1,…
GO:0004556	alpha-amylase activity	molecular_function	0.14161	1	2	2153	5	33499	c24660_g1,c35047_g1
GO:0002097	tRNA wobble base modification	biological_process	0.14176	1	1	2153	2	33499	c16659_g1
GO:0002098	tRNA wobble uridine modification	biological_process	0.14176	1	1	2153	2	33499	c16659_g1
GO:0006824	cobalt ion transport	biological_process	0.14306	1	3	2153	17	33499	c9480_g1,c36324_g1,c73287_g1
GO:0015087	cobalt ion transmembrane transporter activity	molecular_function	0.14306	1	3	2153	17	33499	c73287_g1,c36324_g1,c9480_g1
GO:0016569	covalent chromatin modification	biological_process	0.14347	1	7	2153	42	33499	c37448_g1,c28559_g1,c36309_g1,c24916_g1,c19632_g1,c36043_g2,c20267_g1
GO:0016998	cell wall macromolecule catabolic process	biological_process	0.14352	1	7	2153	68	33499	c4172_g1,c91711_g1,c14931_g1,c26485_g2,c35927_g3,c29681_g2,c33068_g1
GO:0006067	ethanol metabolic process	biological_process	0.14387	1	1	2153	2	33499	c33047_g1
GO:0006069	ethanol oxidation	biological_process	0.14387	1	1	2153	2	33499	c33047_g1
GO:0051903	S-(hydroxymethyl)glutathione dehydrogenase activity	molecular_function	0.14387	1	1	2153	2	33499	c33047_g1
GO:0042221	response to chemical	biological_process	0.14491	1	35	2153	402	33499	c21713_g2,c36355_g4,c32769_g2,c34360_g3,c9625_g1,c18327_g1,c19128_g1,c36053_g5,c34360_g7,c79814_g1,c22775_g1,c37348_g1,c57716_g1,c79621_g1,c34360_g2,c36679_g2,c34562_g1,c27300_g1,c36355_g5,c34562_g2,c63983_g1,c36880_g7,c36483_g5,c33679_g1,c36268_g2,c28087_g1,c36586_g1,c32678_g3,c34784_g1,c27311_g2,c36608_g1,c22396_g1,c33755_g8,c36880_g2,c36485_g1
GO:0009165	nucleotide biosynthetic process	biological_process	0.14669	1	40	2153	449	33499	c26410_g1,c1177_g1,c39614_g1,c26983_g1,c33388_g9,c30989_g2,c37422_g1,c31387_g1,c30935_g1,c29937_g1,c20546_g1,c31360_g1,c36406_g4,c35383_g1,c34247_g1,c36957_g4,c31075_g1,c35441_g1,c37191_g3,c28504_g1,c21579_g1,c36724_g1,c33975_g2,c34883_g1,c31609_g1,c35286_g4,c33734_g6,c35601_g4,c24462_g1,c34485_g1,c36648_g5,c31617_g3,c32531_g1,c72598_g1,c30246_g2,c9480_g1,c23765_g1,c37045_g1,c34770_g1,c36884_g2
GO:0010942	positive regulation of cell death	biological_process	0.14781	1	3	2153	22	33499	c34163_g3,c30826_g1,c1391_g1
GO:0043065	positive regulation of apoptotic process	biological_process	0.14781	1	3	2153	22	33499	c1391_g1,c30826_g1,c34163_g3
GO:0043068	positive regulation of programmed cell death	biological_process	0.14781	1	3	2153	22	33499	c34163_g3,c30826_g1,c1391_g1
GO:0006367	transcription initiation from RNA polymerase II promoter	biological_process	0.14821	1	8	2153	75	33499	c27393_g1,c35658_g3,c25023_g1,c29975_g1,c56113_g1,c35972_g10,c677_g1,c28131_g1
GO:0030245	cellulose catabolic process	biological_process	0.14917	1	1	2153	3	33499	c26194_g1
GO:0051275	beta-glucan catabolic process	biological_process	0.14917	1	1	2153	3	33499	c26194_g1
GO:0012502	induction of programmed cell death	biological_process	0.14973	1	1	2153	2	33499	c34163_g3
GO:0019051	induction by virus of host apoptotic process	biological_process	0.14973	1	1	2153	2	33499	c34163_g3
GO:0031343	positive regulation of cell killing	biological_process	0.14973	1	1	2153	2	33499	c34163_g3
GO:0043902	positive regulation of multi-organism process	biological_process	0.14973	1	1	2153	2	33499	c34163_g3
GO:0044533	positive regulation of apoptotic process in other organism	biological_process	0.14973	1	1	2153	2	33499	c34163_g3
GO:0051709	regulation of killing of cells of other organism	biological_process	0.14973	1	1	2153	2	33499	c34163_g3
GO:0051712	positive regulation of killing of cells of other organism	biological_process	0.14973	1	1	2153	2	33499	c34163_g3
GO:0052042	positive regulation by symbiont of host programmed cell death	biological_process	0.14973	1	1	2153	2	33499	c34163_g3
GO:0052151	positive regulation by symbiont of host apoptotic process	biological_process	0.14973	1	1	2153	2	33499	c34163_g3
GO:0052330	positive regulation by organism of programmed cell death in other organism involved in symbiotic interaction	biological_process	0.14973	1	1	2153	2	33499	c34163_g3
GO:0052501	positive regulation by organism of apoptotic process in other organism involved in symbiotic interaction	biological_process	0.14973	1	1	2153	2	33499	c34163_g3
GO:0060139	positive regulation of apoptotic process by virus	biological_process	0.14973	1	1	2153	2	33499	c34163_g3
GO:0019012	virion	cellular_component	0.15023	1	69	2153	810	33499	c38202_g1,c27022_g1,c33770_g2,c36315_g1,c35302_g3,c37385_g3,c37090_g4,c37373_g1,c35683_g1,c57402_g1,c33324_g4,c32921_g2,c7619_g1,c34694_g2,c34713_g1,c34492_g1,c34531_g5,c15850_g1,c30420_g1,c33812_g7,c27751_g1,c35737_g1,c57855_g1,c35856_g1,c37188_g1,c35296_g2,c20262_g1,c31617_g3,c27894_g1,c10793_g1,c686_g1,c37019_g3,c6543_g1,c13518_g1,c2051_g1,c23846_g1,c75292_g1,c37160_g1,c36592_g4,c35107_g1,c358…
GO:0009405	pathogenesis	biological_process	0.15032	1	33	2153	377	33499	c24365_g3,c27493_g1,c28816_g1,c37366_g3,c44388_g1,c39459_g1,c34030_g2,c31249_g2,c34752_g2,c57077_g1,c37158_g1,c31169_g1,c26735_g1,c27022_g1,c21357_g1,c34874_g2,c30824_g2,c48275_g1,c29818_g2,c35339_g7,c36652_g2,c72598_g1,c17601_g2,c31496_g2,c33828_g3,c35821_g1,c52216_g1,c28385_g1,c21415_g1,c25928_g1,c36724_g1,c69296_g1,c32244_g2
GO:0016558	protein import into peroxisome matrix	biological_process	0.15037	1	1	2153	5	33499	c28492_g2
GO:0016560	protein import into peroxisome matrix, docking	biological_process	0.15037	1	1	2153	5	33499	c28492_g2
GO:0022615	protein to membrane docking	biological_process	0.15037	1	1	2153	5	33499	c28492_g2
GO:0003871	5-methyltetrahydropteroyltriglutamate-homocysteine S-methyltransferase activity	molecular_function	0.15055	1	2	2153	11	33499	c37099_g3,c37379_g5
GO:0042085	5-methyltetrahydropteroyltri-L-glutamate-dependent methyltransferase activity	molecular_function	0.15055	1	2	2153	11	33499	c37099_g3,c37379_g5
GO:0008135	translation factor activity, RNA binding	molecular_function	0.15111	1	21	2153	214	33499	c37196_g7,c87866_g1,c25098_g1,c37403_g4,c86497_g1,c36586_g1,c29975_g1,c36886_g4,c34720_g1,c11290_g1,c46147_g1,c30441_g1,c19090_g1,c32951_g2,c34360_g3,c35856_g1,c35429_g5,c29897_g1,c34317_g5,c36254_g4,c36570_g2
GO:0006164	purine nucleotide biosynthetic process	biological_process	0.15179	1	33	2153	363	33499	c37422_g1,c30989_g2,c30935_g1,c33388_g9,c39614_g1,c1177_g1,c26410_g1,c37191_g3,c28504_g1,c35441_g1,c36957_g4,c35383_g1,c31075_g1,c20546_g1,c31360_g1,c36406_g4,c24462_g1,c35286_g4,c35601_g4,c33734_g6,c31609_g1,c21579_g1,c36724_g1,c33975_g2,c34770_g1,c23765_g1,c37045_g1,c36884_g2,c9480_g1,c32531_g1,c72598_g1,c36648_g5,c31617_g3
GO:0044030	regulation of DNA methylation	biological_process	0.15194	1	1	2153	3	33499	c20216_g1
GO:0006808	regulation of nitrogen utilization	biological_process	0.152	1	1	2153	3	33499	c67914_g1
GO:0019740	nitrogen utilization	biological_process	0.152	1	1	2153	3	33499	c67914_g1
GO:0004883	glucocorticoid receptor activity	molecular_function	0.15223	1	1	2153	1	33499	c36679_g2
GO:0031958	corticosteroid receptor signaling pathway	biological_process	0.15223	1	1	2153	1	33499	c36679_g2
GO:0042921	glucocorticoid receptor signaling pathway	biological_process	0.15223	1	1	2153	1	33499	c36679_g2
GO:0043402	glucocorticoid mediated signaling pathway	biological_process	0.15223	1	1	2153	1	33499	c36679_g2
GO:0071384	cellular response to corticosteroid stimulus	biological_process	0.15223	1	1	2153	1	33499	c36679_g2
GO:0071385	cellular response to glucocorticoid stimulus	biological_process	0.15223	1	1	2153	1	33499	c36679_g2
GO:0005978	glycogen biosynthetic process	biological_process	0.1531	1	2	2153	12	33499	c34855_g2,c34855_g3
GO:0007010	cytoskeleton organization	biological_process	0.15316	1	28	2153	334	33499	c34734_g5,c29037_g1,c73287_g1,c53171_g1,c26302_g1,c20113_g1,c33423_g1,c37210_g6,c37247_g1,c26690_g1,c36519_g10,c36315_g1,c35173_g1,c32880_g1,c35927_g3,c27372_g1,c36267_g4,c35882_g3,c88588_g1,c27873_g1,c14989_g1,c33442_g4,c34819_g2,c32960_g2,c35220_g1,c37261_g1,c36100_g3,c35976_g1
GO:0098798	mitochondrial protein complex	cellular_component	0.15322	1	26	2153	285	33499	c32531_g1,c35383_g1,c31075_g1,c36648_g5,c36406_g4,c31617_g3,c20546_g1,c37191_g3,c37045_g1,c23765_g1,c28504_g1,c36884_g2,c9480_g1,c36814_g3,c55032_g1,c31609_g1,c36724_g1,c18910_g1,c26410_g1,c30989_g2,c37422_g1,c21525_g1,c24462_g1,c35286_g4,c35601_g4,c33734_g6
GO:0005784	Sec61 translocon complex	cellular_component	0.15356	1	3	2153	13	33499	c18846_g1,c37494_g1,c37437_g1
GO:0071256	translocon complex	cellular_component	0.15356	1	3	2153	13	33499	c18846_g1,c37494_g1,c37437_g1
GO:0005543	phospholipid binding	molecular_function	0.15446	1	12	2153	113	33499	c5207_g1,c37446_g1,c9704_g1,c63983_g1,c21525_g1,c37024_g1,c35415_g1,c89441_g1,c36524_g5,c2051_g1,c18563_g1,c34266_g2
GO:0007218	neuropeptide signaling pathway	biological_process	0.15702	1	7	2153	57	33499	c35995_g1,c36744_g1,c25398_g1,c35169_g1,c35325_g4,c18960_g1,c32466_g1
GO:0005739	mitochondrion	cellular_component	0.15789	1	51	2153	655	33499	c36724_g1,c22607_g1,c36035_g1,c55032_g1,c36814_g3,c31609_g1,c35286_g4,c35601_g4,c33734_g6,c24916_g1,c63983_g1,c4066_g1,c24462_g1,c81018_g1,c36648_g5,c31617_g3,c32531_g1,c37036_g4,c40761_g1,c35740_g7,c9480_g1,c36186_g1,c37045_g1,c23765_g1,c36884_g2,c28611_g2,c15225_g1,c18910_g1,c26410_g1,c36978_g1,c23617_g1,c30826_g1,c30989_g2,c37422_g1,c35561_g1,c11678_g1,c21525_g1,c30382_g1,c35253_g2,c36406_g4,c…
GO:0043546	molybdopterin cofactor binding	molecular_function	0.15939	1	1	2153	1	33499	c31671_g2
GO:0046857	oxidoreductase activity, acting on other nitrogenous compounds as donors, with NAD or NADP as acceptor	molecular_function	0.15939	1	1	2153	1	33499	c31671_g2
GO:0043043	peptide biosynthetic process	biological_process	0.16217	1	95	2153	1382	33499	c29953_g2,c34980_g2,c40267_g1,c15743_g1,c46851_g1,c25399_g2,c33676_g1,c22944_g1,c36314_g2,c35658_g4,c27682_g1,c37183_g1,c36951_g5,c25023_g1,c37229_g2,c34726_g1,c34735_g3,c35429_g5,c29897_g1,c32006_g1,c32639_g2,c26794_g1,c35148_g3,c17866_g2,c24590_g1,c11379_g1,c21791_g1,c29975_g1,c30441_g1,c34360_g3,c30382_g1,c33585_g1,c36733_g1,c70374_g1,c32578_g1,c35878_g1,c25098_g1,c30955_g1,c59384_g1,c37403_g4…
GO:0009804	coumarin metabolic process	biological_process	0.16296	1	1	2153	3	33499	c20911_g1
GO:0009805	coumarin biosynthetic process	biological_process	0.16296	1	1	2153	3	33499	c20911_g1
GO:0009809	lignin biosynthetic process	biological_process	0.16296	1	1	2153	3	33499	c20911_g1
GO:0009810	stilbene metabolic process	biological_process	0.16296	1	1	2153	3	33499	c20911_g1
GO:0009811	stilbene biosynthetic process	biological_process	0.16296	1	1	2153	3	33499	c20911_g1
GO:1900674	olefin biosynthetic process	biological_process	0.16296	1	1	2153	3	33499	c20911_g1
GO:0070887	cellular response to chemical stimulus	biological_process	0.16376	1	14	2153	154	33499	c33755_g8,c36608_g1,c34562_g1,c36880_g2,c36679_g2,c33679_g1,c57716_g1,c32678_g3,c34360_g2,c36268_g2,c34562_g2,c63983_g1,c22775_g1,c79814_g1
GO:0006109	regulation of carbohydrate metabolic process	biological_process	0.16393	1	4	2153	26	33499	c70270_g1,c34633_g3,c52199_g1,c25928_g1
GO:0005134	interleukin-2 receptor binding	molecular_function	0.16413	1	2	2153	10	33499	c35146_g2,c28931_g4
GO:0005893	interleukin-2 receptor complex	cellular_component	0.16413	1	2	2153	10	33499	c35146_g2,c28931_g4
GO:0007205	protein kinase C-activating G-protein coupled receptor signaling pathway	biological_process	0.16427	1	4	2153	28	33499	c36406_g4,c26983_g1,c32240_g1,c30246_g2
GO:0030054	cell junction	cellular_component	0.16448	1	5	2153	44	33499	c77615_g1,c23546_g1,c37410_g3,c37210_g6,c34848_g5
GO:0008440	inositol-1,4,5-trisphosphate 3-kinase activity	molecular_function	0.16466	1	1	2153	5	33499	c32007_g2
GO:0006012	galactose metabolic process	biological_process	0.16523	1	14	2153	134	33499	c33947_g1,c36570_g1,c36126_g1,c34692_g1,c33256_g1,c36764_g1,c36403_g6,c33947_g5,c37385_g3,c52216_g1,c28927_g1,c26983_g1,c35950_g1,c25023_g1
GO:0046459	short-chain fatty acid metabolic process	biological_process	0.1657	1	1	2153	2	33499	c27799_g2
GO:0044036	cell wall macromolecule metabolic process	biological_process	0.16608	1	11	2153	113	33499	c14931_g1,c91711_g1,c23087_g1,c33068_g1,c36942_g4,c36570_g2,c35927_g3,c26485_g2,c4172_g1,c29681_g2,c32999_g1
GO:0006772	thiamine metabolic process	biological_process	0.1663	1	5	2153	30	33499	c36434_g1,c37227_g3,c33761_g1,c34247_g1,c26258_g1
GO:0042723	thiamine-containing compound metabolic process	biological_process	0.1663	1	5	2153	30	33499	c36434_g1,c37227_g3,c33761_g1,c34247_g1,c26258_g1
GO:0035639	purine ribonucleoside triphosphate binding	molecular_function	0.16681	1	373	2153	4461	33499	c35714_g1,c23905_g1,c33181_g2,c24612_g1,c33442_g4,c21496_g1,c33324_g4,c36957_g4,c36940_g3,c36684_g2,c23784_g1,c26903_g1,c32436_g1,c34726_g5,c23819_g1,c57934_g1,c23785_g1,c37726_g1,c40876_g1,c34530_g2,c49019_g1,c35643_g3,c32206_g4,c37036_g4,c35821_g1,c36088_g2,c19111_g1,c21363_g1,c67914_g1,c37302_g4,c35475_g2,c35720_g4,c23570_g3,c35227_g2,c21551_g1,c32941_g1,c26526_g1,c35861_g1,c36816_g7,c36899_g4…
GO:0008746	NAD(P)+ transhydrogenase activity	molecular_function	0.16719	1	1	2153	4	33499	c10727_g1
GO:0008750	NAD(P)+ transhydrogenase (AB-specific) activity	molecular_function	0.16719	1	1	2153	4	33499	c10727_g1
GO:0016652	oxidoreductase activity, acting on NAD(P)H, NAD(P) as acceptor	molecular_function	0.16719	1	1	2153	4	33499	c10727_g1
GO:0043112	receptor metabolic process	biological_process	0.16748	1	5	2153	40	33499	c25398_g1,c32558_g3,c33068_g1,c18910_g1,c37303_g1
GO:0034069	aminoglycoside N-acetyltransferase activity	molecular_function	0.16826	1	1	2153	5	33499	c27300_g1
GO:0046353	aminoglycoside 3-N-acetyltransferase activity	molecular_function	0.16826	1	1	2153	5	33499	c27300_g1
GO:1901293	nucleoside phosphate biosynthetic process	biological_process	0.16886	1	40	2153	456	33499	c34485_g1,c24462_g1,c33734_g6,c35601_g4,c35286_g4,c31609_g1,c33975_g2,c34883_g1,c36724_g1,c21579_g1,c36884_g2,c37045_g1,c23765_g1,c34770_g1,c9480_g1,c30246_g2,c72598_g1,c32531_g1,c31617_g3,c36648_g5,c31387_g1,c30935_g1,c30989_g2,c37422_g1,c33388_g9,c26983_g1,c39614_g1,c26410_g1,c1177_g1,c28504_g1,c37191_g3,c35441_g1,c31075_g1,c34247_g1,c35383_g1,c36957_g4,c20546_g1,c36406_g4,c31360_g1,c29937_g1
GO:0005672	transcription factor TFIIA complex	cellular_component	0.16909	1	6	2153	54	33499	c35658_g3,c27393_g1,c25023_g1,c56113_g1,c677_g1,c29975_g1
GO:0044260	cellular macromolecule metabolic process	biological_process	0.16981	1	793	2153	10657	33499	c36608_g1,c32463_g2,c67405_g1,c27547_g1,c24327_g1,c23087_g1,c35864_g2,c34231_g2,c23741_g1,c35664_g1,c24660_g1,c32496_g1,c22647_g1,c22340_g1,c38166_g1,c19605_g1,c15743_g1,c24503_g1,c37183_g1,c33615_g1,c34735_g3,c32064_g1,c36174_g1,c33734_g6,c28693_g1,c87866_g1,c29896_g1,c67012_g1,c37348_g1,c90455_g1,c35592_g1,c32941_g1,c34316_g1,c20267_g1,c34860_g1,c25398_g1,c31194_g2,c19739_g1,c31830_g2,c34360_g3…
GO:0008081	phosphoric diester hydrolase activity	molecular_function	0.1704	1	9	2153	87	33499	c35047_g1,c24327_g1,c26122_g1,c35640_g1,c63983_g1,c29897_g2,c26606_g1,c35318_g1,c16002_g1
GO:0016573	histone acetylation	biological_process	0.17052	1	1	2153	3	33499	c24916_g1
GO:0043934	sporulation	biological_process	0.17067	1	4	2153	26	33499	c33807_g1,c28753_g1,c36956_g4,c34768_g1
GO:0051246	regulation of protein metabolic process	biological_process	0.17101	1	33	2153	387	33499	c36411_g7,c34360_g3,c30826_g1,c1391_g1,c23647_g1,c30441_g1,c35455_g6,c19090_g1,c14651_g1,c36254_g4,c34317_g5,c16645_g1,c86497_g1,c25098_g1,c37403_g4,c37196_g7,c87866_g1,c1945_g1,c34720_g1,c11290_g1,c32148_g1,c32951_g2,c36570_g2,c32064_g1,c35286_g4,c35429_g5,c29897_g1,c35856_g1,c24626_g1,c46147_g1,c36886_g4,c36586_g1,c29975_g1
GO:0004534	5'-3' exoribonuclease activity	molecular_function	0.17127	1	1	2153	1	33499	c35604_g1
GO:0019835	cytolysis	biological_process	0.17192	1	5	2153	38	33499	c37158_g1,c37303_g1,c13596_g2,c20583_g2,c34874_g2
GO:0016679	oxidoreductase activity, acting on diphenols and related substances as donors	molecular_function	0.17194	1	9	2153	90	33499	c24114_g1,c20712_g2,c36580_g2,c36867_g1,c37303_g1,c32832_g1,c12040_g1,c36503_g1,c36810_g2
GO:0044413	avoidance of host defenses	biological_process	0.17225	1	4	2153	31	33499	c35302_g3,c27751_g1,c35763_g2,c7619_g1
GO:0044415	evasion or tolerance of host defenses	biological_process	0.17225	1	4	2153	31	33499	c35302_g3,c27751_g1,c35763_g2,c7619_g1
GO:0051832	avoidance of defenses of other organism involved in symbiotic interaction	biological_process	0.17225	1	4	2153	31	33499	c7619_g1,c35763_g2,c27751_g1,c35302_g3
GO:0051834	evasion or tolerance of defenses of other organism involved in symbiotic interaction	biological_process	0.17225	1	4	2153	31	33499	c35302_g3,c7619_g1,c35763_g2,c27751_g1
GO:0052173	response to defenses of other organism involved in symbiotic interaction	biological_process	0.17225	1	4	2153	31	33499	c7619_g1,c35763_g2,c27751_g1,c35302_g3
GO:0052200	response to host defenses	biological_process	0.17225	1	4	2153	31	33499	c35302_g3,c27751_g1,c35763_g2,c7619_g1
GO:0075136	response to host	biological_process	0.17225	1	4	2153	31	33499	c35763_g2,c7619_g1,c27751_g1,c35302_g3
GO:0019310	inositol catabolic process	biological_process	0.17287	1	1	2153	2	33499	c35640_g1
GO:0046164	alcohol catabolic process	biological_process	0.17287	1	1	2153	2	33499	c35640_g1
GO:0046174	polyol catabolic process	biological_process	0.17287	1	1	2153	2	33499	c35640_g1
GO:0050113	inositol oxygenase activity	molecular_function	0.17287	1	1	2153	2	33499	c35640_g1
GO:1901616	organic hydroxy compound catabolic process	biological_process	0.17287	1	1	2153	2	33499	c35640_g1
GO:0009605	response to external stimulus	biological_process	0.17306	1	25	2153	287	33499	c27751_g1,c1840_g1,c35720_g4,c23105_g1,c9625_g1,c9796_g1,c35857_g6,c65000_g1,c21713_g2,c35763_g2,c28879_g1,c35302_g3,c33818_g3,c10031_g1,c7619_g1,c7358_g1,c21910_g1,c11844_g1,c35253_g2,c79621_g1,c28504_g1,c37348_g1,c35228_g2,c91209_g1,c35203_g4
GO:0044455	mitochondrial membrane part	cellular_component	0.17333	1	27	2153	306	33499	c35286_g4,c33734_g6,c35601_g4,c21525_g1,c30989_g2,c37422_g1,c24462_g1,c18910_g1,c36724_g1,c26410_g1,c31609_g1,c55032_g1,c36814_g3,c9480_g1,c23765_g1,c37045_g1,c37191_g3,c36884_g2,c28504_g1,c36648_g5,c20546_g1,c36406_g4,c31617_g3,c35383_g1,c36289_g1,c32531_g1,c31075_g1
GO:0007157	heterophilic cell-cell adhesion via plasma membrane cell adhesion molecules	biological_process	0.17398	1	1	2153	5	33499	c21357_g1
GO:0004623	phospholipase A2 activity	molecular_function	0.17438	1	2	2153	10	33499	c32289_g1,c35116_g5
GO:0031960	response to corticosteroid	biological_process	0.17449	1	1	2153	3	33499	c36679_g2
GO:0051384	response to glucocorticoid	biological_process	0.17449	1	1	2153	3	33499	c36679_g2
GO:0008064	regulation of actin polymerization or depolymerization	biological_process	0.17465	1	3	2153	20	33499	c27372_g1,c35220_g1,c33423_g1
GO:0008154	actin polymerization or depolymerization	biological_process	0.17465	1	3	2153	20	33499	c35220_g1,c27372_g1,c33423_g1
GO:0030041	actin filament polymerization	biological_process	0.17465	1	3	2153	20	33499	c33423_g1,c27372_g1,c35220_g1
GO:0030832	regulation of actin filament length	biological_process	0.17465	1	3	2153	20	33499	c33423_g1,c35220_g1,c27372_g1
GO:0030833	regulation of actin filament polymerization	biological_process	0.17465	1	3	2153	20	33499	c27372_g1,c35220_g1,c33423_g1
GO:0032271	regulation of protein polymerization	biological_process	0.17465	1	3	2153	20	33499	c33423_g1,c35220_g1,c27372_g1
GO:0032956	regulation of actin cytoskeleton organization	biological_process	0.17465	1	3	2153	20	33499	c35220_g1,c27372_g1,c33423_g1
GO:0032970	regulation of actin filament-based process	biological_process	0.17465	1	3	2153	20	33499	c33423_g1,c35220_g1,c27372_g1
GO:0043254	regulation of protein complex assembly	biological_process	0.17465	1	3	2153	20	33499	c35220_g1,c27372_g1,c33423_g1
GO:0005829	cytosol	cellular_component	0.17476	1	9	2153	102	33499	c26983_g1,c27682_g1,c27547_g1,c36764_g1,c26985_g1,c34692_g1,c22944_g1,c59384_g1,c36570_g1
GO:0033647	host intracellular organelle	cellular_component	0.17529	1	12	2153	117	33499	c37234_g7,c957_g1,c30829_g1,c34163_g3,c35418_g1,c34076_g1,c35435_g2,c21363_g1,c34317_g5,c29346_g1,c35286_g7,c35763_g2
GO:0033648	host intracellular membrane-bounded organelle	cellular_component	0.17529	1	12	2153	117	33499	c35763_g2,c35286_g7,c29346_g1,c35435_g2,c34317_g5,c21363_g1,c34076_g1,c34163_g3,c35418_g1,c30829_g1,c957_g1,c37234_g7
GO:0052547	regulation of peptidase activity	biological_process	0.17603	1	2	2153	17	33499	c1391_g1,c30826_g1
GO:0047355	CDP-glycerol glycerophosphotransferase activity	molecular_function	0.1766	1	1	2153	1	33499	c35690_g1
GO:0001897	cytolysis by symbiont of host cells	biological_process	0.17679	1	3	2153	21	33499	c37303_g1,c20583_g2,c13596_g2
GO:0019836	hemolysis by symbiont of host erythrocytes	biological_process	0.17679	1	3	2153	21	33499	c37303_g1,c13596_g2,c20583_g2
GO:0005750	mitochondrial respiratory chain complex III	cellular_component	0.17725	1	2	2153	15	33499	c18910_g1,c55032_g1
GO:0006122	mitochondrial electron transport, ubiquinol to cytochrome c	biological_process	0.17725	1	2	2153	15	33499	c55032_g1,c18910_g1
GO:0045275	respiratory chain complex III	cellular_component	0.17725	1	2	2153	15	33499	c18910_g1,c55032_g1
GO:0042128	nitrate assimilation	biological_process	0.17745	1	1	2153	2	33499	c31671_g2
GO:0046559	alpha-glucuronidase activity	molecular_function	0.17804	1	1	2153	4	33499	c23087_g1
GO:0005524	ATP binding	molecular_function	0.17872	1	344	2153	4019	33499	c33267_g1,c27585_g1,c22212_g1,c31709_g5,c36700_g5,c1169_g1,c35864_g2,c36885_g8,c15743_g1,c13580_g1,c34735_g3,c34726_g1,c32308_g1,c26690_g1,c37183_g1,c37484_g4,c35253_g2,c26153_g1,c29896_g1,c32941_g1,c26526_g1,c35861_g1,c36899_g4,c36816_g7,c19398_g1,c70270_g1,c31830_g2,c36256_g2,c25398_g1,c24427_g1,c30538_g3,c36733_g1,c32206_g4,c37036_g4,c35821_g1,c40876_g1,c49019_g1,c35643_g3,c35720_g4,c23570_g3,…
GO:0042623	ATPase activity, coupled	molecular_function	0.17928	1	62	2153	597	33499	c25163_g1,c34752_g2,c36279_g1,c86231_g1,c30382_g1,c33749_g1,c31855_g1,c34689_g1,c19398_g1,c33488_g2,c34093_g1,c27946_g1,c30868_g1,c35708_g1,c15143_g1,c37438_g5,c24427_g1,c35418_g1,c34720_g1,c32731_g1,c31209_g1,c34713_g1,c35441_g1,c25613_g1,c39459_g1,c30554_g1,c20408_g1,c28273_g1,c36491_g3,c35253_g2,c26153_g1,c31816_g2,c27161_g1,c31068_g3,c32904_g1,c36316_g3,c21716_g1,c35286_g4,c36697_g1,c9796_g1,…
GO:0042330	taxis	biological_process	0.1803	1	5	2153	43	33499	c37348_g1,c21713_g2,c35720_g4,c9625_g1,c79621_g1
GO:0005674	transcription factor TFIIF complex	cellular_component	0.18049	1	1	2153	6	33499	c35972_g10
GO:0004175	endopeptidase activity	molecular_function	0.1808	1	76	2153	867	33499	c37494_g1,c20911_g1,c29953_g1,c20674_g1,c36243_g1,c79621_g1,c26405_g1,c27100_g1,c35430_g2,c30935_g1,c32498_g2,c30597_g1,c33937_g1,c19582_g1,c32553_g1,c23072_g1,c57329_g1,c29699_g1,c21357_g1,c28664_g1,c36889_g3,c31385_g2,c17958_g1,c36954_g1,c21415_g1,c24817_g1,c34027_g6,c56975_g1,c34065_g2,c37338_g6,c23829_g1,c33812_g7,c30883_g1,c30493_g1,c31161_g1,c15271_g1,c37207_g2,c28116_g1,c35072_g2,c35767_g4…
GO:0072522	purine-containing compound biosynthetic process	biological_process	0.18092	1	34	2153	392	33499	c37045_g1,c23765_g1,c34770_g1,c36884_g2,c9480_g1,c32531_g1,c72598_g1,c36648_g5,c31617_g3,c24462_g1,c35286_g4,c33734_g6,c35601_g4,c31609_g1,c21579_g1,c36724_g1,c33975_g2,c31476_g3,c37191_g3,c28504_g1,c35441_g1,c35383_g1,c36957_g4,c31075_g1,c36406_g4,c31360_g1,c20546_g1,c30989_g2,c37422_g1,c30935_g1,c33388_g9,c39614_g1,c26410_g1,c1177_g1
GO:0032268	regulation of cellular protein metabolic process	biological_process	0.18134	1	32	2153	378	33499	c36254_g4,c14651_g1,c34317_g5,c16645_g1,c30826_g1,c1391_g1,c23647_g1,c30441_g1,c35455_g6,c19090_g1,c36411_g7,c34360_g3,c32148_g1,c34720_g1,c11290_g1,c25098_g1,c37403_g4,c37196_g7,c1945_g1,c87866_g1,c86497_g1,c35856_g1,c36570_g2,c32064_g1,c35286_g4,c35429_g5,c29897_g1,c32951_g2,c36586_g1,c29975_g1,c46147_g1,c36886_g4
GO:0000988	transcription factor activity, protein binding	molecular_function	0.18415	1	27	2153	306	33499	c34734_g5,c36429_g1,c36968_g6,c28884_g1,c34874_g3,c57329_g1,c35497_g3,c29404_g1,c11678_g1,c37341_g2,c35522_g2,c36429_g3,c8531_g1,c9725_g1,c28482_g1,c34965_g2,c29685_g1,c37022_g1,c37103_g5,c37637_g1,c23765_g1,c2299_g1,c89434_g1,c26252_g1,c30709_g1,c27510_g1,c625_g1
GO:1902589	single-organism organelle organization	biological_process	0.18416	1	49	2153	584	33499	c29037_g1,c73287_g1,c34980_g2,c28492_g2,c36043_g2,c20113_g1,c28131_g1,c37210_g6,c33423_g1,c37247_g1,c32880_g1,c35927_g3,c24916_g1,c27372_g1,c28559_g1,c17130_g1,c9611_g1,c35511_g1,c14989_g1,c27246_g1,c35220_g1,c36100_g3,c36309_g1,c19632_g1,c24495_g1,c34734_g5,c34860_g1,c36978_g1,c53171_g1,c26302_g1,c35505_g1,c28611_g2,c36411_g7,c26903_g1,c35173_g1,c37227_g3,c36267_g4,c37227_g1,c24009_g2,c27873_g1,…
GO:0019685	photosynthesis, dark reaction	biological_process	0.18525	1	1	2153	2	33499	c4749_g1
GO:0031386	protein tag	molecular_function	0.18658	1	2	2153	10	33499	c18706_g1,c37125_g3
GO:0046992	oxidoreductase activity, acting on X-H and Y-H to form an X-Y bond	molecular_function	0.18755	1	1	2153	3	33499	c31118_g1
GO:0050485	oxidoreductase activity, acting on X-H and Y-H to form an X-Y bond, with a disulfide as acceptor	molecular_function	0.18755	1	1	2153	3	33499	c31118_g1
GO:0005669	transcription factor TFIID complex	cellular_component	0.19071	1	3	2153	20	33499	c30744_g1,c36053_g5,c14931_g1
GO:1902554	serine/threonine protein kinase complex	cellular_component	0.19102	1	2	2153	11	33499	c32148_g1,c27547_g1
GO:0033130	acetylcholine receptor binding	molecular_function	0.19408	1	2	2153	10	33499	c23546_g1,c34848_g5
GO:0044456	synapse part	cellular_component	0.19408	1	2	2153	10	33499	c23546_g1,c34848_g5
GO:0045211	postsynaptic membrane	cellular_component	0.19408	1	2	2153	10	33499	c23546_g1,c34848_g5
GO:0097060	synaptic membrane	cellular_component	0.19408	1	2	2153	10	33499	c23546_g1,c34848_g5
GO:0098590	plasma membrane region	cellular_component	0.19408	1	2	2153	10	33499	c34848_g5,c23546_g1
GO:0098794	postsynapse	cellular_component	0.19408	1	2	2153	10	33499	c34848_g5,c23546_g1
GO:0098542	defense response to other organism	biological_process	0.19443	1	13	2153	131	33499	c27751_g1,c7619_g1,c1840_g1,c7358_g1,c21910_g1,c23105_g1,c65000_g1,c35763_g2,c35228_g2,c91209_g1,c35302_g3,c35203_g4,c33818_g3
GO:0005179	hormone activity	molecular_function	0.19444	1	15	2153	156	33499	c35325_g4,c28472_g1,c35169_g1,c37117_g2,c29287_g1,c36744_g1,c35995_g1,c33199_g3,c29619_g1,c37227_g3,c3367_g1,c25398_g1,c31662_g1,c33678_g1,c18960_g1
GO:0071103	DNA conformation change	biological_process	0.19473	1	17	2153	181	33499	c34093_g1,c35257_g1,c34980_g2,c35708_g1,c28834_g2,c28879_g1,c35297_g1,c31068_g3,c35857_g6,c31855_g1,c27747_g1,c32752_g2,c9611_g1,c34003_g1,c26516_g1,c34819_g2,c37530_g1
GO:0003333	amino acid transmembrane transport	biological_process	0.19514	1	7	2153	66	33499	c26388_g1,c25095_g1,c35720_g4,c36067_g6,c29245_g1,c21237_g1,c34313_g1
GO:1903825	organic acid transmembrane transport	biological_process	0.19514	1	7	2153	66	33499	c29245_g1,c35720_g4,c36067_g6,c34313_g1,c21237_g1,c26388_g1,c25095_g1
GO:0000051	obsolete urea cycle intermediate metabolic process	biological_process	0.19547	1	2	2153	10	33499	c35714_g1,c28208_g1
GO:0002697	regulation of immune effector process	biological_process	0.19685	1	4	2153	24	33499	c35302_g3,c7619_g1,c35763_g2,c27751_g1
GO:0002831	regulation of response to biotic stimulus	biological_process	0.19685	1	4	2153	24	33499	c35302_g3,c7619_g1,c35763_g2,c27751_g1
GO:0031347	regulation of defense response	biological_process	0.19685	1	4	2153	24	33499	c27751_g1,c7619_g1,c35763_g2,c35302_g3
GO:0050688	regulation of defense response to virus	biological_process	0.19685	1	4	2153	24	33499	c35302_g3,c27751_g1,c7619_g1,c35763_g2
GO:0050690	regulation of defense response to virus by virus	biological_process	0.19685	1	4	2153	24	33499	c27751_g1,c7619_g1,c35763_g2,c35302_g3
GO:0008176	tRNA (guanine-N7-)-methyltransferase activity	molecular_function	0.19687	1	4	2153	27	33499	c34589_g1,c30002_g1,c84737_g1,c35386_g3
GO:0005681	spliceosomal complex	cellular_component	0.19723	1	6	2153	60	33499	c19605_g1,c28426_g1,c31249_g2,c35592_g1,c37090_g2,c37019_g3
GO:0032535	regulation of cellular component size	biological_process	0.19784	1	3	2153	22	33499	c35220_g1,c27372_g1,c33423_g1
GO:0006000	fructose metabolic process	biological_process	0.19841	1	10	2153	106	33499	c21109_g1,c26983_g1,c61424_g1,c37036_g4,c25095_g1,c29804_g1,c36764_g1,c34692_g1,c19584_g2,c21579_g1
GO:0016837	carbon-oxygen lyase activity, acting on polysaccharides	molecular_function	0.199	1	2	2153	9	33499	c37184_g1,c14368_g1
GO:0043085	positive regulation of catalytic activity	biological_process	0.1991	1	3	2153	22	33499	c1391_g1,c35505_g1,c30826_g1
GO:0044093	positive regulation of molecular function	biological_process	0.1991	1	3	2153	22	33499	c1391_g1,c35505_g1,c30826_g1
GO:0004651	polynucleotide 5'-phosphatase activity	molecular_function	0.19944	1	1	2153	2	33499	c27833_g1
GO:0098518	polynucleotide phosphatase activity	molecular_function	0.19944	1	1	2153	2	33499	c27833_g1
GO:0009607	response to biotic stimulus	biological_process	0.19973	1	19	2153	225	33499	c7619_g1,c79621_g1,c25917_g1,c21910_g1,c7358_g1,c35203_g4,c31363_g1,c35228_g2,c91209_g1,c1840_g1,c27751_g1,c23105_g1,c20225_g1,c65000_g1,c35763_g2,c33995_g1,c37366_g1,c35302_g3,c33818_g3
GO:0006897	endocytosis	biological_process	0.20037	1	4	2153	27	33499	c35649_g1,c37247_g1,c35173_g1,c37470_g1
GO:0004484	mRNA guanylyltransferase activity	molecular_function	0.20227	1	3	2153	21	33499	c32533_g3,c18813_g1,c27833_g1
GO:0018537	coenzyme F420-dependent N5,N10-methenyltetrahydromethanopterin reductase activity	molecular_function	0.20288	1	1	2153	4	33499	c32673_g5
GO:0046995	oxidoreductase activity, acting on hydrogen as donor, with other known acceptors	molecular_function	0.20288	1	1	2153	4	33499	c32673_g5
GO:0047068	N5,N10-methenyltetrahydromethanopterin hydrogenase activity	molecular_function	0.20288	1	1	2153	4	33499	c32673_g5
GO:0016043	cellular component organization	biological_process	0.20316	1	150	2153	1967	33499	c28152_g1,c37448_g1,c37261_g1,c32960_g2,c37090_g2,c34819_g2,c34609_g2,c37227_g1,c35173_g1,c28780_g1,c33585_g1,c35857_g6,c23846_g1,c35505_g1,c35658_g3,c19632_g1,c36309_g1,c35220_g1,c27246_g1,c35511_g1,c36245_g2,c27747_g1,c17130_g1,c28559_g1,c35927_g3,c36376_g6,c28834_g2,c29897_g1,c35758_g1,c37247_g1,c35512_g5,c30194_g1,c37437_g1,c77410_g1,c22700_g1,c34980_g2,c76007_g1,c28504_g1,c34492_g1,c37494_g1…
GO:1901360	organic cyclic compound metabolic process	biological_process	0.20363	1	624	2153	8295	33499	c35683_g1,c36579_g10,c5207_g1,c34284_g1,c33199_g3,c36479_g1,c34076_g1,c86093_g1,c34313_g1,c33488_g2,c25799_g1,c23728_g2,c29399_g1,c12141_g1,c37494_g1,c34360_g7,c25660_g1,c18813_g1,c35286_g7,c27047_g1,c27826_g1,c36971_g3,c34247_g1,c16102_g1,c35604_g1,c29196_g3,c19640_g1,c17645_g1,c34770_g1,c33835_g1,c36426_g1,c686_g1,c34725_g2,c79562_g1,c32660_g1,c21201_g1,c30829_g1,c23423_g1,c36519_g4,c24881_g1,c…
GO:0006397	mRNA processing	biological_process	0.20435	1	24	2153	247	33499	c34316_g1,c32533_g3,c18813_g1,c27833_g1,c14600_g1,c37019_g3,c31249_g2,c35383_g1,c32339_g2,c33199_g3,c28426_g1,c35542_g2,c36579_g10,c6780_g1,c38166_g1,c19605_g1,c29399_g1,c30194_g1,c34514_g1,c35065_g1,c36412_g1,c35976_g3,c57754_g1,c28371_g1
GO:0019013	viral nucleocapsid	cellular_component	0.2049	1	6	2153	69	33499	c38166_g1,c38202_g1,c57402_g1,c686_g1,c24600_g1,c37373_g1
GO:0044423	virion part	cellular_component	0.20722	1	62	2153	744	33499	c38202_g1,c13518_g1,c6543_g1,c23846_g1,c2051_g1,c27022_g1,c33770_g2,c75292_g1,c37160_g1,c36592_g4,c36315_g1,c35107_g1,c37385_g3,c37090_g4,c35878_g1,c35302_g3,c32876_g1,c70374_g1,c35683_g1,c37373_g1,c57402_g1,c36096_g2,c33324_g4,c37170_g1,c32921_g2,c67012_g1,c59384_g1,c14171_g1,c34713_g1,c37261_g1,c24600_g1,c34492_g1,c17114_g1,c34531_g5,c30156_g1,c38166_g1,c30420_g1,c34683_g1,c26024_g1,c36367_g3,c…
GO:0008272	sulfate transport	biological_process	0.20763	1	4	2153	28	33499	c23040_g1,c51145_g1,c31502_g1,c26710_g1
GO:0015116	sulfate transmembrane transporter activity	molecular_function	0.20763	1	4	2153	28	33499	c26710_g1,c31502_g1,c23040_g1,c51145_g1
GO:1901682	sulfur compound transmembrane transporter activity	molecular_function	0.20763	1	4	2153	28	33499	c31502_g1,c26710_g1,c51145_g1,c23040_g1
GO:0033178	proton-transporting two-sector ATPase complex, catalytic domain	cellular_component	0.20766	1	13	2153	115	33499	c24682_g1,c72598_g1,c15143_g1,c32900_g1,c26410_g1,c19119_g1,c27461_g1,c29404_g1,c32843_g1,c30382_g1,c35068_g7,c25613_g1,c21716_g1
GO:0071555	cell wall organization	biological_process	0.2081	1	10	2153	129	33499	c28152_g1,c36376_g6,c36720_g1,c21571_g1,c88014_g1,c9709_g1,c35715_g4,c18870_g2,c37327_g2,c77410_g1
GO:0042025	host cell nucleus	cellular_component	0.20996	1	11	2153	111	33499	c37234_g7,c957_g1,c30829_g1,c35418_g1,c34163_g3,c34076_g1,c35435_g2,c34317_g5,c21363_g1,c35286_g7,c29346_g1
GO:0044179	hemolysis in other organism	biological_process	0.21001	1	3	2153	23	33499	c13596_g2,c20583_g2,c37303_g1
GO:0051801	cytolysis in other organism involved in symbiotic interaction	biological_process	0.21001	1	3	2153	23	33499	c37303_g1,c13596_g2,c20583_g2
GO:0052331	hemolysis in other organism involved in symbiotic interaction	biological_process	0.21001	1	3	2153	23	33499	c37303_g1,c20583_g2,c13596_g2
GO:0031981	nuclear lumen	cellular_component	0.21088	1	68	2153	877	33499	c34951_g3,c35511_g1,c36287_g2,c31709_g5,c27991_g1,c37052_g2,c35658_g3,c30744_g1,c36511_g1,c29975_g1,c35247_g4,c30709_g1,c26252_g1,c25941_g1,c27246_g1,c22944_g1,c1689_g1,c27393_g1,c36376_g6,c25023_g1,c35522_g2,c45607_g1,c18929_g1,c56113_g1,c59384_g1,c78844_g1,c37196_g7,c36053_g5,c37261_g1,c19691_g1,c34819_g2,c36968_g6,c10698_g1,c37341_g2,c28780_g1,c23715_g1,c14989_g1,c677_g1,c29685_g1,c36100_g3,c6…
GO:0071840	cellular component organization or biogenesis	biological_process	0.21107	1	215	2153	3044	33499	c27013_g1,c19584_g2,c19605_g1,c25399_g2,c20614_g1,c33423_g1,c36814_g3,c36412_g1,c28492_g2,c19443_g1,c35180_g2,c37229_g2,c33734_g6,c25023_g1,c26690_g1,c30959_g1,c35658_g4,c9611_g1,c88588_g1,c32752_g2,c22212_g1,c24590_g1,c18846_g1,c28859_g1,c35664_g1,c21791_g1,c26252_g1,c91587_g1,c28611_g2,c34093_g1,c35257_g1,c34860_g1,c53171_g1,c37232_g1,c32578_g1,c35878_g1,c37227_g3,c31855_g1,c30382_g1,c21571_g1,…
GO:0010921	regulation of phosphatase activity	biological_process	0.21214	1	1	2153	5	33499	c1945_g1
GO:0035303	regulation of dephosphorylation	biological_process	0.21214	1	1	2153	5	33499	c1945_g1
GO:0035304	regulation of protein dephosphorylation	biological_process	0.21214	1	1	2153	5	33499	c1945_g1
GO:0043666	regulation of phosphoprotein phosphatase activity	biological_process	0.21214	1	1	2153	5	33499	c1945_g1
GO:0043900	regulation of multi-organism process	biological_process	0.2124	1	7	2153	62	33499	c7358_g1,c32982_g4,c35302_g3,c27751_g1,c35763_g2,c7619_g1,c34163_g3
GO:0072686	mitotic spindle	cellular_component	0.213	1	6	2153	63	33499	c36100_g3,c35511_g1,c14989_g1,c37261_g1,c34734_g5,c34819_g2
GO:0019566	arabinose metabolic process	biological_process	0.213	1	2	2153	8	33499	c36174_g1,c39220_g1
GO:0046373	L-arabinose metabolic process	biological_process	0.213	1	2	2153	8	33499	c39220_g1,c36174_g1
GO:0098656	anion transmembrane transport	biological_process	0.21349	1	7	2153	69	33499	c29245_g1,c35720_g4,c36067_g6,c34313_g1,c21237_g1,c26388_g1,c25095_g1
GO:0042393	histone binding	molecular_function	0.21389	1	4	2153	29	33499	c30769_g1,c35074_g9,c19632_g1,c36309_g1
GO:0016695	oxidoreductase activity, acting on hydrogen as donor	molecular_function	0.21537	1	1	2153	5	33499	c32673_g5
GO:0015858	nucleoside transport	biological_process	0.21575	1	4	2153	29	33499	c19849_g1,c75333_g1,c29418_g1,c32339_g2
GO:0031966	mitochondrial membrane	cellular_component	0.21691	1	37	2153	456	33499	c31609_g1,c55032_g1,c36814_g3,c22607_g1,c36724_g1,c24462_g1,c33734_g6,c35601_g4,c35286_g4,c35740_g7,c40761_g1,c32531_g1,c31617_g3,c36648_g5,c36884_g2,c23765_g1,c37045_g1,c9480_g1,c36978_g1,c26410_g1,c15225_g1,c18910_g1,c28611_g2,c11678_g1,c21525_g1,c30989_g2,c37422_g1,c31075_g1,c35383_g1,c36289_g1,c87866_g1,c36406_g4,c20546_g1,c35253_g2,c28504_g1,c37191_g3,c31026_g2
GO:0044428	nuclear part	cellular_component	0.21701	1	107	2153	1392	33499	c37494_g1,c36864_g1,c14931_g1,c27510_g1,c32590_g1,c27036_g1,c31177_g1,c35714_g1,c35625_g1,c50078_g1,c37403_g2,c27324_g1,c35604_g1,c35972_g10,c36702_g5,c47546_g1,c34030_g2,c21496_g1,c4252_g1,c28426_g1,c33199_g3,c9725_g1,c36479_g1,c34385_g5,c26535_g1,c34734_g5,c36429_g1,c34734_g4,c3925_g1,c34874_g3,c35497_g3,c36411_g7,c23354_g1,c36908_g1,c37019_g3,c26558_g1,c30610_g2,c31875_g3,c19277_g1,c32466_g1,c…
GO:0010604	positive regulation of macromolecule metabolic process	biological_process	0.2173	1	13	2153	153	33499	c32064_g1,c35435_g1,c30610_g2,c35856_g1,c18910_g1,c19584_g2,c35505_g1,c30826_g1,c1391_g1,c57855_g1,c87866_g1,c34860_g1,c29525_g1
GO:0033925	mannosyl-glycoprotein endo-beta-N-acetylglucosaminidase activity	molecular_function	0.21733	1	1	2153	2	33499	c35199_g1
GO:1901701	cellular response to oxygen-containing compound	biological_process	0.2174	1	1	2153	10	33499	c63983_g1
GO:0004567	beta-mannosidase activity	molecular_function	0.21742	1	1	2153	3	33499	c25095_g1
GO:0006080	substituted mannan metabolic process	biological_process	0.21742	1	1	2153	3	33499	c25095_g1
GO:0016985	mannan endo-1,4-beta-mannosidase activity	molecular_function	0.21742	1	1	2153	3	33499	c25095_g1
GO:0005540	hyaluronic acid binding	molecular_function	0.21742	1	1	2153	2	33499	c35116_g4
GO:0032507	maintenance of protein location in cell	biological_process	0.21746	1	5	2153	38	33499	c36267_g4,c73287_g1,c35684_g2,c34266_g2,c35927_g3
GO:0045185	maintenance of protein location	biological_process	0.21746	1	5	2153	38	33499	c34266_g2,c35927_g3,c73287_g1,c36267_g4,c35684_g2
GO:0051235	maintenance of location	biological_process	0.21746	1	5	2153	38	33499	c35927_g3,c34266_g2,c35684_g2,c73287_g1,c36267_g4
GO:0051651	maintenance of location in cell	biological_process	0.21746	1	5	2153	38	33499	c73287_g1,c36267_g4,c35684_g2,c34266_g2,c35927_g3
GO:0007601	visual perception	biological_process	0.21779	1	1	2153	4	33499	c26122_g1
GO:0030553	cGMP binding	molecular_function	0.21779	1	1	2153	4	33499	c26122_g1
GO:0050953	sensory perception of light stimulus	biological_process	0.21779	1	1	2153	4	33499	c26122_g1
GO:0052689	carboxylic ester hydrolase activity	molecular_function	0.21782	1	23	2153	267	33499	c37229_g2,c36720_g1,c32289_g1,c14808_g1,c21571_g1,c28472_g1,c35386_g9,c74151_g1,c36650_g5,c35715_g4,c19739_g1,c77410_g1,c37732_g1,c28152_g1,c34874_g2,c37229_g1,c36609_g2,c28596_g1,c9709_g1,c35116_g5,c37327_g2,c18870_g2,c27799_g2
GO:0036355	2-iminoacetate synthase activity	molecular_function	0.2189	1	2	2153	10	33499	c26258_g1,c34247_g1
GO:0044764	multi-organism cellular process	biological_process	0.22021	1	65	2153	796	33499	c9999_g1,c33077_g1,c53479_g1,c26609_g1,c13596_g2,c20583_g2,c36268_g2,c19584_g2,c33088_g1,c31662_g1,c14898_g2,c35763_g2,c31507_g3,c37247_g1,c9796_g1,c78844_g1,c33068_g1,c24600_g1,c37261_g1,c30079_g1,c28611_g2,c25398_g1,c23846_g1,c25868_g1,c35821_g1,c10793_g1,c32929_g1,c21357_g1,c37530_g1,c28017_g1,c37303_g1,c88014_g1,c32982_g4,c73287_g1,c21894_g1,c27751_g1,c28385_g1,c33522_g1,c37363_g1,c40380_g1,c…
GO:0004819	glutamine-tRNA ligase activity	molecular_function	0.22081	1	1	2153	5	33499	c40267_g1
GO:0006425	glutaminyl-tRNA aminoacylation	biological_process	0.22081	1	1	2153	5	33499	c40267_g1
GO:0032101	regulation of response to external stimulus	biological_process	0.22087	1	4	2153	28	33499	c35763_g2,c7619_g1,c27751_g1,c35302_g3
GO:0044445	cytosolic part	cellular_component	0.22154	1	8	2153	92	33499	c22944_g1,c34692_g1,c26985_g1,c27547_g1,c36764_g1,c59384_g1,c26983_g1,c27682_g1
GO:0034618	arginine binding	molecular_function	0.22305	1	1	2153	4	33499	c20207_g1
GO:0007618	mating	biological_process	0.22336	1	3	2153	30	33499	c28472_g1,c32148_g1,c35259_g1
GO:0050504	mannosyl-3-phosphoglycerate synthase activity	molecular_function	0.22469	1	1	2153	7	33499	c89434_g1
GO:0051478	mannosylglycerate metabolic process	biological_process	0.22469	1	1	2153	7	33499	c89434_g1
GO:0051479	mannosylglycerate biosynthetic process	biological_process	0.22469	1	1	2153	7	33499	c89434_g1
GO:0006473	protein acetylation	biological_process	0.22545	1	1	2153	5	33499	c24916_g1
GO:0006475	internal protein amino acid acetylation	biological_process	0.22545	1	1	2153	5	33499	c24916_g1
GO:0018393	internal peptidyl-lysine acetylation	biological_process	0.22545	1	1	2153	5	33499	c24916_g1
GO:0018394	peptidyl-lysine acetylation	biological_process	0.22545	1	1	2153	5	33499	c24916_g1
GO:0051191	prosthetic group biosynthetic process	biological_process	0.22676	1	1	2153	3	33499	c28576_g1
GO:0001614	purinergic nucleotide receptor activity	molecular_function	0.22754	1	1	2153	4	33499	c34950_g1
GO:0016502	nucleotide receptor activity	molecular_function	0.22754	1	1	2153	4	33499	c34950_g1
GO:0035586	purinergic receptor activity	molecular_function	0.22754	1	1	2153	4	33499	c34950_g1
GO:0006304	DNA modification	biological_process	0.22783	1	10	2153	89	33499	c20216_g1,c25387_g1,c36429_g4,c27547_g1,c17601_g2,c56815_g1,c36553_g2,c37175_g2,c32957_g1,c35296_g2
GO:0018342	protein prenylation	biological_process	0.22814	1	3	2153	21	33499	c32006_g1,c36051_g1,c36512_g1
GO:0097354	prenylation	biological_process	0.22814	1	3	2153	21	33499	c36512_g1,c36051_g1,c32006_g1
GO:0000152	nuclear ubiquitin ligase complex	cellular_component	0.22843	1	21	2153	231	33499	c9865_g1,c34734_g4,c3925_g1,c36411_g7,c23354_g1,c34734_g3,c32064_g1,c26535_g1,c35625_g1,c35604_g1,c17210_g1,c26355_g1,c36702_g5,c34030_g2,c47546_g1,c21910_g1,c39188_g1,c36908_g1,c30554_g1,c35592_g1,c32590_g1
GO:0005680	anaphase-promoting complex	cellular_component	0.22843	1	21	2153	231	33499	c39188_g1,c21910_g1,c17210_g1,c36702_g5,c26355_g1,c47546_g1,c34030_g2,c35604_g1,c35625_g1,c32590_g1,c35592_g1,c36908_g1,c30554_g1,c36411_g7,c23354_g1,c3925_g1,c9865_g1,c34734_g4,c32064_g1,c26535_g1,c34734_g3
GO:0004114	3',5'-cyclic-nucleotide phosphodiesterase activity	molecular_function	0.22864	1	2	2153	12	33499	c29897_g2,c26122_g1
GO:0072348	sulfur compound transport	biological_process	0.22914	1	4	2153	31	33499	c51145_g1,c23040_g1,c31502_g1,c26710_g1
GO:0071229	cellular response to acid chemical	biological_process	0.2297	1	2	2153	17	33499	c36268_g2,c63983_g1
GO:0051705	multi-organism behavior	biological_process	0.22974	1	3	2153	29	33499	c22775_g1,c28472_g1,c35259_g1
GO:0004143	diacylglycerol kinase activity	molecular_function	0.23047	1	4	2153	34	33499	c32240_g1,c26983_g1,c36406_g4,c30246_g2
GO:0005840	ribosome	cellular_component	0.23055	1	71	2153	1090	33499	c36429_g1,c19090_g1,c36600_g1,c36254_g4,c26424_g1,c14614_g1,c36720_g1,c60982_g1,c34535_g2,c34317_g5,c21167_g2,c37103_g5,c38325_g1,c86497_g1,c34720_g1,c35588_g1,c11290_g1,c25541_g1,c11824_g1,c21423_g1,c28636_g3,c32951_g2,c36678_g2,c36570_g2,c47589_g1,c25150_g1,c36429_g3,c35856_g1,c34772_g1,c33947_g1,c34941_g1,c46147_g1,c36886_g4,c36586_g1,c33209_g1,c34360_g3,c30441_g1,c35878_g1,c32578_g1,c30382_g1…
GO:1901981	phosphatidylinositol phosphate binding	molecular_function	0.23145	1	1	2153	4	33499	c63983_g1
GO:0001906	cell killing	biological_process	0.23154	1	4	2153	31	33499	c34163_g3,c37303_g1,c13596_g2,c20583_g2
GO:0001933	negative regulation of protein phosphorylation	biological_process	0.2326	1	1	2153	4	33499	c32148_g1
GO:0004862	cAMP-dependent protein kinase inhibitor activity	molecular_function	0.2326	1	1	2153	4	33499	c32148_g1
GO:0005952	cAMP-dependent protein kinase complex	cellular_component	0.2326	1	1	2153	4	33499	c32148_g1
GO:0006469	negative regulation of protein kinase activity	biological_process	0.2326	1	1	2153	4	33499	c32148_g1
GO:0033673	negative regulation of kinase activity	biological_process	0.2326	1	1	2153	4	33499	c32148_g1
GO:0042326	negative regulation of phosphorylation	biological_process	0.2326	1	1	2153	4	33499	c32148_g1
GO:0033646	host intracellular part	cellular_component	0.23386	1	12	2153	126	33499	c30829_g1,c957_g1,c37234_g7,c34076_g1,c34163_g3,c35418_g1,c21363_g1,c35435_g2,c34317_g5,c29346_g1,c35286_g7,c35763_g2
GO:0043656	intracellular region of host	cellular_component	0.23386	1	12	2153	126	33499	c34163_g3,c35418_g1,c34076_g1,c37234_g7,c957_g1,c30829_g1,c35763_g2,c35435_g2,c34317_g5,c21363_g1,c29346_g1,c35286_g7
GO:0016888	endodeoxyribonuclease activity, producing 5'-phosphomonoesters	molecular_function	0.23634	1	7	2153	59	33499	c27547_g1,c25387_g1,c25868_g1,c32957_g1,c17601_g2,c35296_g2,c37175_g2
GO:0047487	oligogalacturonide lyase activity	molecular_function	0.23641	1	1	2153	1	33499	c37184_g1
GO:0000151	ubiquitin ligase complex	cellular_component	0.23697	1	32	2153	361	33499	c36908_g1,c19777_g1,c39188_g1,c17210_g1,c26355_g1,c34734_g3,c29404_g1,c32064_g1,c31087_g1,c9865_g1,c24994_g1,c35592_g1,c30554_g1,c32731_g1,c27712_g1,c34785_g3,c32590_g1,c35604_g1,c35625_g1,c21910_g1,c36702_g5,c34030_g2,c47546_g1,c64762_g1,c32876_g1,c26535_g1,c36329_g1,c34734_g4,c23354_g1,c36411_g7,c37442_g1,c3925_g1
GO:0051607	defense response to virus	biological_process	0.23768	1	4	2153	26	33499	c27751_g1,c7619_g1,c35763_g2,c35302_g3
GO:0015948	methanogenesis	biological_process	0.23842	1	5	2153	46	33499	c34941_g1,c32673_g5,c37283_g7,c36036_g1,c7619_g1
GO:0015975	energy derivation by oxidation of reduced inorganic compounds	biological_process	0.23842	1	5	2153	46	33499	c36036_g1,c7619_g1,c34941_g1,c37283_g7,c32673_g5
GO:0043447	alkane biosynthetic process	biological_process	0.23842	1	5	2153	46	33499	c36036_g1,c7619_g1,c34941_g1,c37283_g7,c32673_g5
GO:0006869	lipid transport	biological_process	0.23893	1	10	2153	118	33499	c66471_g1,c23354_g1,c34848_g5,c31169_g1,c37019_g1,c33199_g3,c68428_g1,c29186_g1,c36586_g1,c31840_g1
GO:0010876	lipid localization	biological_process	0.23893	1	10	2153	118	33499	c23354_g1,c34848_g5,c66471_g1,c37019_g1,c31169_g1,c29186_g1,c68428_g1,c33199_g3,c31840_g1,c36586_g1
GO:0005743	mitochondrial inner membrane	cellular_component	0.23982	1	27	2153	326	33499	c23765_g1,c37045_g1,c37191_g3,c28504_g1,c36884_g2,c9480_g1,c36289_g1,c35383_g1,c32531_g1,c31075_g1,c36648_g5,c35253_g2,c36406_g4,c31617_g3,c20546_g1,c37422_g1,c30989_g2,c24462_g1,c35286_g4,c33734_g6,c35601_g4,c31609_g1,c36814_g3,c55032_g1,c18910_g1,c36724_g1,c26410_g1
GO:0008924	malate dehydrogenase (quinone) activity	molecular_function	0.24009	1	1	2153	3	33499	c85458_g1
GO:0071705	nitrogen compound transport	biological_process	0.24095	1	23	2153	245	33499	c35857_g6,c29418_g1,c21237_g1,c29346_g1,c25095_g1,c19128_g1,c28886_g1,c32244_g2,c26388_g1,c37437_g1,c34313_g1,c19849_g1,c35720_g4,c33101_g5,c30194_g1,c36586_g1,c31177_g1,c29245_g1,c32339_g2,c34848_g5,c32678_g3,c75333_g1,c36067_g6
GO:0002200	somatic diversification of immune receptors	biological_process	0.2417	1	1	2153	2	33499	c29346_g1
GO:0002520	immune system development	biological_process	0.2417	1	1	2153	2	33499	c29346_g1
GO:0002562	somatic diversification of immune receptors via germline recombination within a single locus	biological_process	0.2417	1	1	2153	2	33499	c29346_g1
GO:0016444	somatic cell DNA recombination	biological_process	0.2417	1	1	2153	2	33499	c29346_g1
GO:0033151	V(D)J recombination	biological_process	0.2417	1	1	2153	2	33499	c29346_g1
GO:0005217	intracellular ligand-gated ion channel activity	molecular_function	0.24322	1	3	2153	29	33499	c35976_g3,c60374_g1,c47356_g1
GO:0005218	intracellular ligand-gated calcium channel activity	molecular_function	0.24322	1	3	2153	29	33499	c47356_g1,c60374_g1,c35976_g3
GO:0005219	ryanodine-sensitive calcium-release channel activity	molecular_function	0.24322	1	3	2153	29	33499	c47356_g1,c60374_g1,c35976_g3
GO:0006874	cellular calcium ion homeostasis	biological_process	0.24322	1	3	2153	29	33499	c60374_g1,c47356_g1,c35976_g3
GO:0015278	calcium-release channel activity	molecular_function	0.24322	1	3	2153	29	33499	c60374_g1,c47356_g1,c35976_g3
GO:0055074	calcium ion homeostasis	biological_process	0.24322	1	3	2153	29	33499	c47356_g1,c60374_g1,c35976_g3
GO:0072503	cellular divalent inorganic cation homeostasis	biological_process	0.24322	1	3	2153	29	33499	c35976_g3,c60374_g1,c47356_g1
GO:0072507	divalent inorganic cation homeostasis	biological_process	0.24322	1	3	2153	29	33499	c47356_g1,c60374_g1,c35976_g3
GO:0045182	translation regulator activity	molecular_function	0.24368	1	1	2153	4	33499	c10247_g2
GO:0045229	external encapsulating structure organization	biological_process	0.24436	1	10	2153	135	33499	c88014_g1,c9709_g1,c18870_g2,c37327_g2,c35715_g4,c77410_g1,c36376_g6,c28152_g1,c36720_g1,c21571_g1
GO:0043038	amino acid activation	biological_process	0.24507	1	22	2153	272	33499	c40267_g1,c34980_g2,c30531_g4,c21551_g1,c29953_g2,c34874_g3,c15743_g1,c36951_g5,c36733_g1,c37183_g1,c20290_g1,c33585_g1,c32006_g1,c36684_g2,c36479_g1,c29896_g1,c35148_g3,c23169_g1,c9999_g1,c21496_g1,c23423_g1,c34874_g2
GO:0043039	tRNA aminoacylation	biological_process	0.24507	1	22	2153	272	33499	c40267_g1,c34980_g2,c21551_g1,c30531_g4,c29953_g2,c34874_g3,c15743_g1,c36951_g5,c37183_g1,c36733_g1,c20290_g1,c33585_g1,c36684_g2,c32006_g1,c36479_g1,c29896_g1,c35148_g3,c23169_g1,c9999_g1,c21496_g1,c23423_g1,c34874_g2
GO:0019866	organelle inner membrane	cellular_component	0.24523	1	28	2153	343	33499	c31609_g1,c85458_g1,c36814_g3,c55032_g1,c26410_g1,c18910_g1,c36724_g1,c24462_g1,c37422_g1,c30989_g2,c33734_g6,c35601_g4,c35286_g4,c31075_g1,c35383_g1,c36289_g1,c32531_g1,c36406_g4,c31617_g3,c20546_g1,c36648_g5,c35253_g2,c36884_g2,c28504_g1,c37045_g1,c23765_g1,c37191_g3,c9480_g1
GO:0030518	intracellular steroid hormone receptor signaling pathway	biological_process	0.2458	1	1	2153	2	33499	c36679_g2
GO:0030522	intracellular receptor signaling pathway	biological_process	0.2458	1	1	2153	2	33499	c36679_g2
GO:0019773	proteasome core complex, alpha-subunit complex	cellular_component	0.246	1	3	2153	27	33499	c30306_g1,c37368_g1,c31742_g1
GO:0032270	positive regulation of cellular protein metabolic process	biological_process	0.24614	1	3	2153	34	33499	c30826_g1,c1391_g1,c35856_g1
GO:0051247	positive regulation of protein metabolic process	biological_process	0.24614	1	3	2153	34	33499	c35856_g1,c1391_g1,c30826_g1
GO:0006537	glutamate biosynthetic process	biological_process	0.24651	1	3	2153	23	33499	c34247_g1,c36884_g2,c28208_g1
GO:0001836	release of cytochrome c from mitochondria	biological_process	0.24705	1	1	2153	4	33499	c1391_g1
GO:0008637	apoptotic mitochondrial changes	biological_process	0.24705	1	1	2153	4	33499	c1391_g1
GO:0097190	apoptotic signaling pathway	biological_process	0.24705	1	1	2153	4	33499	c1391_g1
GO:0043168	anion binding	molecular_function	0.24717	1	439	2153	5435	33499	c20775_g1,c34609_g2,c36067_g6,c19119_g1,c36491_g3,c28273_g1,c37403_g4,c59384_g1,c36020_g4,c33068_g1,c32483_g4,c67126_g1,c38531_g1,c35432_g3,c36942_g1,c21109_g1,c25628_g1,c33147_g1,c33101_g5,c30962_g1,c37160_g1,c35857_g2,c32403_g2,c32476_g1,c26258_g1,c36968_g6,c37231_g5,c32591_g2,c35168_g1,c35110_g8,c27083_g1,c33643_g1,c33388_g9,c28483_g1,c24881_g1,c32500_g2,c27747_g1,c9999_g1,c36413_g3,c33853_g2,…
GO:0016843	amine-lyase activity	molecular_function	0.24742	1	3	2153	22	33499	c37229_g2,c36650_g5,c37261_g1
GO:0016844	strictosidine synthase activity	molecular_function	0.24742	1	3	2153	22	33499	c36650_g5,c37261_g1,c37229_g2
GO:0042431	indole metabolic process	biological_process	0.24742	1	3	2153	22	33499	c37261_g1,c36650_g5,c37229_g2
GO:0042432	indole biosynthetic process	biological_process	0.24742	1	3	2153	22	33499	c36650_g5,c37261_g1,c37229_g2
GO:0004089	carbonate dehydratase activity	molecular_function	0.24857	1	2	2153	9	33499	c36927_g3,c35641_g1
GO:0044446	intracellular organelle part	cellular_component	0.24866	1	291	2153	3795	33499	c72471_g1,c40761_g1,c21201_g1,c35560_g1,c33835_g1,c37019_g3,c25854_g1,c36100_g3,c31609_g1,c33637_g1,c9865_g1,c37210_g6,c36021_g4,c34734_g3,c8121_g1,c24916_g1,c35785_g4,c18706_g1,c35604_g1,c32292_g1,c36864_g1,c37494_g1,c37229_g1,c76007_g1,c34868_g1,c26410_g1,c33488_g2,c15225_g1,c3925_g1,c5207_g1,c69539_g1,c35683_g1,c9725_g1,c36479_g1,c33199_g3,c28722_g1,c34201_g3,c36287_g2,c64347_g1,c30709_g1,c365…
GO:0044403	symbiosis, encompassing mutualism through parasitism	biological_process	0.2489	1	65	2153	804	33499	c73287_g1,c21894_g1,c27751_g1,c28017_g1,c37303_g1,c32982_g4,c37363_g1,c40380_g1,c35296_g2,c33700_g1,c36416_g1,c28385_g1,c33522_g1,c35821_g1,c10793_g1,c32929_g1,c21357_g1,c34163_g3,c33488_g2,c18910_g1,c23811_g1,c34317_g5,c35302_g3,c36479_g1,c7619_g1,c29196_g3,c27161_g1,c20725_g1,c33324_g4,c36745_g8,c957_g1,c79985_g1,c57402_g1,c34531_g5,c34103_g1,c67268_g1,c27533_g1,c34589_g1,c58817_g1,c34694_g2,c3…
GO:0007052	mitotic spindle organization	biological_process	0.24918	1	1	2153	9	33499	c14989_g1
GO:0030472	mitotic spindle organization in nucleus	biological_process	0.24918	1	1	2153	9	33499	c14989_g1
GO:0043242	negative regulation of protein complex disassembly	biological_process	0.24977	1	1	2153	1	33499	c35664_g1
GO:0060567	negative regulation of DNA-templated transcription, termination	biological_process	0.24977	1	1	2153	1	33499	c35664_g1
GO:2001057	reactive nitrogen species metabolic process	biological_process	0.24982	1	2	2153	13	33499	c31671_g2,c27940_g1
GO:0046660	female sex differentiation	biological_process	0.24999	1	2	2153	15	33499	c38166_g1,c36412_g1
GO:0006525	arginine metabolic process	biological_process	0.25019	1	10	2153	124	33499	c33585_g1,c34633_g1,c18264_g1,c32943_g2,c35286_g4,c28208_g1,c32941_g1,c29953_g2,c29534_g2,c35131_g5
GO:0000723	telomere maintenance	biological_process	0.25031	1	8	2153	63	33499	c2754_g1,c28131_g1,c35505_g1,c37227_g1,c34860_g1,c37227_g3,c76007_g1,c26903_g1
GO:0032200	telomere organization	biological_process	0.25031	1	8	2153	63	33499	c2754_g1,c28131_g1,c35505_g1,c34860_g1,c37227_g1,c37227_g3,c76007_g1,c26903_g1
GO:0060249	anatomical structure homeostasis	biological_process	0.25031	1	8	2153	63	33499	c37227_g1,c34860_g1,c35505_g1,c28131_g1,c2754_g1,c26903_g1,c76007_g1,c37227_g3
GO:0009061	anaerobic respiration	biological_process	0.25045	1	5	2153	48	33499	c32673_g5,c37283_g7,c34941_g1,c36036_g1,c7619_g1
GO:0006417	regulation of translation	biological_process	0.25086	1	21	2153	229	33499	c32951_g2,c19090_g1,c30441_g1,c34360_g3,c35856_g1,c36570_g2,c36254_g4,c35429_g5,c29897_g1,c34317_g5,c37403_g4,c25098_g1,c87866_g1,c37196_g7,c86497_g1,c29975_g1,c36586_g1,c46147_g1,c11290_g1,c34720_g1,c36886_g4
GO:0034248	regulation of cellular amide metabolic process	biological_process	0.25086	1	21	2153	229	33499	c35429_g5,c29897_g1,c34317_g5,c36570_g2,c36254_g4,c35856_g1,c34360_g3,c19090_g1,c30441_g1,c32951_g2,c36886_g4,c46147_g1,c11290_g1,c34720_g1,c29975_g1,c36586_g1,c86497_g1,c87866_g1,c37196_g7,c37403_g4,c25098_g1
GO:0019083	viral transcription	biological_process	0.25116	1	4	2153	37	33499	c9796_g1,c21894_g1,c29196_g3,c19584_g2
GO:0051128	regulation of cellular component organization	biological_process	0.25117	1	14	2153	167	33499	c36060_g3,c35220_g1,c36586_g1,c35856_g1,c37470_g1,c36886_g4,c29897_g1,c37046_g7,c33734_g6,c36570_g2,c35664_g1,c27372_g1,c36411_g7,c33423_g1
GO:0016032	viral process	biological_process	0.2517	1	58	2153	707	33499	c34531_g5,c34103_g1,c24600_g1,c37261_g1,c30079_g1,c67268_g1,c27533_g1,c33068_g1,c58817_g1,c34694_g2,c7619_g1,c78844_g1,c29196_g3,c27161_g1,c33324_g4,c36745_g8,c20725_g1,c957_g1,c79985_g1,c57402_g1,c25868_g1,c35302_g3,c34317_g5,c36479_g1,c25398_g1,c34163_g3,c23846_g1,c18910_g1,c28611_g2,c33488_g2,c23811_g1,c32929_g1,c21357_g1,c35821_g1,c26609_g1,c10793_g1,c9999_g1,c33077_g1,c53479_g1,c35763_g2,c40…
GO:0032465	regulation of cytokinesis	biological_process	0.2528	1	2	2153	13	33499	c67405_g1,c36051_g1
GO:0019068	virion assembly	biological_process	0.25336	1	7	2153	81	33499	c957_g1,c20725_g1,c57402_g1,c35296_g2,c24600_g1,c37261_g1,c23846_g1
GO:0006935	chemotaxis	biological_process	0.2538	1	4	2153	37	33499	c21713_g2,c37348_g1,c9625_g1,c79621_g1
GO:0001881	receptor recycling	biological_process	0.25458	1	1	2153	9	33499	c32558_g3
GO:0051715	cytolysis in other organism	biological_process	0.25673	1	3	2153	24	33499	c13596_g2,c20583_g2,c37303_g1
GO:0097164	ammonium ion metabolic process	biological_process	0.25696	1	3	2153	30	33499	c63983_g1,c32943_g2,c35318_g1
GO:0005173	stem cell factor receptor binding	molecular_function	0.25739	1	1	2153	2	33499	c25170_g1
GO:1901659	glycosyl compound biosynthetic process	biological_process	0.25764	1	37	2153	465	33499	c31360_g1,c20546_g1,c36406_g4,c36957_g4,c35383_g1,c34247_g1,c31075_g1,c35441_g1,c29953_g1,c37191_g3,c28504_g1,c26410_g1,c39614_g1,c33770_g2,c33388_g9,c30989_g2,c37422_g1,c36648_g5,c31617_g3,c32531_g1,c72598_g1,c9480_g1,c34770_g1,c37045_g1,c23765_g1,c89434_g1,c36884_g2,c21579_g1,c36724_g1,c31476_g3,c33975_g2,c31609_g1,c35286_g4,c32904_g1,c35601_g4,c33734_g6,c24462_g1
GO:0044422	organelle part	cellular_component	0.25766	1	293	2153	3830	33499	c21201_g1,c40761_g1,c72471_g1,c25854_g1,c36100_g3,c33835_g1,c37019_g3,c35560_g1,c37210_g6,c31609_g1,c33637_g1,c9865_g1,c35785_g4,c24916_g1,c36021_g4,c34734_g3,c8121_g1,c32292_g1,c18706_g1,c35604_g1,c37229_g1,c76007_g1,c36864_g1,c37494_g1,c15225_g1,c33488_g2,c3925_g1,c26410_g1,c34868_g1,c28722_g1,c33199_g3,c36479_g1,c9725_g1,c35683_g1,c5207_g1,c69539_g1,c36287_g2,c64347_g1,c34201_g3,c28927_g1,c356…
GO:0004115	3',5'-cyclic-AMP phosphodiesterase activity	molecular_function	0.25813	1	1	2153	4	33499	c29897_g2
GO:0006195	purine nucleotide catabolic process	biological_process	0.25813	1	1	2153	4	33499	c29897_g2
GO:0006198	cAMP catabolic process	biological_process	0.25813	1	1	2153	4	33499	c29897_g2
GO:0009154	purine ribonucleotide catabolic process	biological_process	0.25813	1	1	2153	4	33499	c29897_g2
GO:0009261	ribonucleotide catabolic process	biological_process	0.25813	1	1	2153	4	33499	c29897_g2
GO:0016836	hydro-lyase activity	molecular_function	0.25869	1	9	2153	85	33499	c35714_g1,c35976_g1,c4749_g1,c34103_g1,c35641_g1,c36927_g3,c4483_g1,c26985_g1,c37158_g3
GO:0006625	protein targeting to peroxisome	biological_process	0.25956	1	1	2153	7	33499	c28492_g2
GO:0043574	peroxisomal transport	biological_process	0.25956	1	1	2153	7	33499	c28492_g2
GO:0072662	protein localization to peroxisome	biological_process	0.25956	1	1	2153	7	33499	c28492_g2
GO:0072663	establishment of protein localization to peroxisome	biological_process	0.25956	1	1	2153	7	33499	c28492_g2
GO:0006536	glutamate metabolic process	biological_process	0.25996	1	5	2153	42	33499	c34247_g1,c32673_g3,c36884_g2,c28208_g1,c33388_g9
GO:0016875	ligase activity, forming carbon-oxygen bonds	molecular_function	0.26008	1	21	2153	264	33499	c34874_g2,c9999_g1,c23423_g1,c21496_g1,c35148_g3,c29896_g1,c23169_g1,c36684_g2,c32006_g1,c36479_g1,c37183_g1,c36733_g1,c36951_g5,c33585_g1,c20290_g1,c15743_g1,c34980_g2,c40267_g1,c29953_g2,c21551_g1,c30531_g4
GO:0016876	ligase activity, forming aminoacyl-tRNA and related compounds	molecular_function	0.26008	1	21	2153	264	33499	c23169_g1,c29896_g1,c35148_g3,c21496_g1,c23423_g1,c9999_g1,c34874_g2,c21551_g1,c30531_g4,c29953_g2,c40267_g1,c34980_g2,c15743_g1,c20290_g1,c33585_g1,c36951_g5,c37183_g1,c36733_g1,c36479_g1,c36684_g2,c32006_g1
GO:0008192	RNA guanylyltransferase activity	molecular_function	0.26046	1	3	2153	24	33499	c18813_g1,c32533_g3,c27833_g1
GO:0006260	DNA replication	biological_process	0.26055	1	80	2153	917	33499	c36908_g1,c78656_g1,c37530_g1,c89434_g1,c32466_g1,c34725_g2,c625_g1,c79562_g1,c23715_g1,c32712_g1,c36012_g1,c35495_g2,c37363_g1,c34027_g6,c21363_g1,c32193_g3,c33505_g1,c33522_g1,c20232_g1,c57855_g1,c38480_g1,c30493_g1,c34514_g1,c11290_g1,c27036_g1,c27826_g1,c23742_g1,c19640_g1,c11678_g1,c5207_g1,c36315_g1,c17543_g1,c36720_g1,c20223_g1,c34857_g2,c29525_g1,c37234_g7,c33488_g2,c35325_g4,c36511_g1,c2…
GO:0043234	protein complex	cellular_component	0.26064	1	409	2153	5389	33499	c36605_g4,c23765_g1,c27246_g1,c30709_g1,c36511_g1,c32957_g1,c28927_g1,c34991_g1,c35658_g3,c30744_g1,c36652_g2,c35513_g10,c35758_g1,c36951_g5,c24462_g1,c36548_g4,c29897_g1,c27393_g1,c35601_g4,c34206_g4,c31087_g1,c26711_g2,c26024_g1,c30306_g1,c35512_g5,c24994_g1,c2299_g1,c37436_g3,c35146_g2,c36020_g4,c33566_g3,c59384_g1,c37403_g4,c34609_g2,c36026_g3,c19119_g1,c36519_g4,c35173_g1,c24682_g1,c36968_g6…
GO:0070647	protein modification by small protein conjugation or removal	biological_process	0.26113	1	44	2153	490	33499	c19777_g1,c39188_g1,c26355_g1,c17210_g1,c67405_g1,c19542_g2,c36908_g1,c23741_g1,c35658_g3,c31087_g1,c9865_g1,c24994_g1,c37125_g3,c36051_g1,c30418_g1,c34734_g3,c29404_g1,c32064_g1,c35604_g1,c18706_g1,c22182_g1,c35625_g1,c21910_g1,c36702_g5,c34030_g2,c47546_g1,c35592_g1,c36899_g4,c30554_g1,c37348_g1,c27712_g1,c32731_g1,c34785_g3,c37417_g1,c32590_g1,c31194_g2,c34734_g4,c23354_g1,c3925_g1,c32876_g1,c…
GO:0006083	acetate metabolic process	biological_process	0.26137	1	2	2153	11	33499	c7619_g1,c75767_g1
GO:0043933	macromolecular complex subunit organization	biological_process	0.26278	1	51	2153	643	33499	c28559_g1,c27372_g1,c36245_g2,c14989_g1,c48749_g1,c35220_g1,c26252_g1,c36586_g1,c35995_g1,c37530_g1,c91587_g1,c23971_g3,c36886_g4,c35658_g3,c19632_g1,c36309_g1,c35664_g1,c20113_g1,c36043_g2,c36724_g1,c35512_g5,c30194_g1,c37210_g6,c33423_g1,c32968_g1,c47866_g1,c37247_g1,c35856_g1,c29897_g1,c35297_g1,c36570_g2,c24916_g1,c28879_g1,c37196_g7,c22182_g1,c37496_g2,c16102_g1,c36598_g7,c37494_g1,c37448_g1…
GO:0006769	nicotinamide metabolic process	biological_process	0.26304	1	3	2153	26	33499	c26983_g1,c10727_g1,c30246_g2
GO:0030291	protein serine/threonine kinase inhibitor activity	molecular_function	0.26355	1	3	2153	25	33499	c35286_g4,c14651_g1,c32148_g1
GO:0009712	catechol-containing compound metabolic process	biological_process	0.26361	1	1	2153	2	33499	c33755_g8
GO:0018576	catechol 1,2-dioxygenase activity	molecular_function	0.26361	1	1	2153	2	33499	c33755_g8
GO:0018884	carbazole metabolic process	biological_process	0.26361	1	1	2153	2	33499	c33755_g8
GO:0018912	1,4-dichlorobenzene metabolic process	biological_process	0.26361	1	1	2153	2	33499	c33755_g8
GO:0018948	xylene metabolic process	biological_process	0.26361	1	1	2153	2	33499	c33755_g8
GO:0018970	toluene metabolic process	biological_process	0.26361	1	1	2153	2	33499	c33755_g8
GO:0019114	catechol dioxygenase activity	molecular_function	0.26361	1	1	2153	2	33499	c33755_g8
GO:0019261	1,4-dichlorobenzene catabolic process	biological_process	0.26361	1	1	2153	2	33499	c33755_g8
GO:0042184	xylene catabolic process	biological_process	0.26361	1	1	2153	2	33499	c33755_g8
GO:0042203	toluene catabolic process	biological_process	0.26361	1	1	2153	2	33499	c33755_g8
GO:0046232	carbazole catabolic process	biological_process	0.26361	1	1	2153	2	33499	c33755_g8
GO:0072490	toluene-containing compound metabolic process	biological_process	0.26361	1	1	2153	2	33499	c33755_g8
GO:0072491	toluene-containing compound catabolic process	biological_process	0.26361	1	1	2153	2	33499	c33755_g8
GO:0005654	nucleoplasm	cellular_component	0.2638	1	30	2153	371	33499	c27590_g1,c9725_g1,c8531_g1,c24916_g1,c27393_g1,c25023_g1,c33199_g3,c35522_g2,c37341_g2,c36429_g3,c29404_g1,c35497_g3,c34874_g3,c36968_g6,c34734_g5,c36429_g1,c35658_g3,c36053_g5,c30744_g1,c27510_g1,c14931_g1,c29975_g1,c26252_g1,c30709_g1,c37494_g1,c34951_g3,c56113_g1,c677_g1,c35972_g10,c29685_g1
GO:0044451	nucleoplasm part	cellular_component	0.2638	1	30	2153	371	33499	c36968_g6,c34734_g5,c36429_g1,c34874_g3,c35497_g3,c37341_g2,c36429_g3,c35522_g2,c29404_g1,c9725_g1,c27590_g1,c8531_g1,c25023_g1,c27393_g1,c24916_g1,c33199_g3,c29685_g1,c34951_g3,c677_g1,c35972_g10,c56113_g1,c14931_g1,c29975_g1,c26252_g1,c30709_g1,c37494_g1,c35658_g3,c36053_g5,c30744_g1,c27510_g1
GO:0051493	regulation of cytoskeleton organization	biological_process	0.2648	1	3	2153	26	33499	c33423_g1,c35220_g1,c27372_g1
GO:0004707	MAP kinase activity	molecular_function	0.26482	1	1	2153	4	33499	c35857_g2
GO:0044419	interspecies interaction between organisms	biological_process	0.26539	1	65	2153	810	33499	c28017_g1,c32982_g4,c37303_g1,c73287_g1,c27751_g1,c21894_g1,c28385_g1,c33522_g1,c35296_g2,c37363_g1,c40380_g1,c36416_g1,c33700_g1,c35821_g1,c10793_g1,c32929_g1,c21357_g1,c23811_g1,c18910_g1,c33488_g2,c34163_g3,c35302_g3,c34317_g5,c36479_g1,c79985_g1,c957_g1,c36745_g8,c33324_g4,c20725_g1,c57402_g1,c7619_g1,c27161_g1,c29196_g3,c34589_g1,c67268_g1,c27533_g1,c34694_g2,c58817_g1,c34103_g1,c34531_g5,c1…
GO:0015934	large ribosomal subunit	cellular_component	0.26564	1	2	2153	22	33499	c59384_g1,c22944_g1
GO:0043233	organelle lumen	cellular_component	0.26566	1	69	2153	914	33499	c14931_g1,c36864_g1,c37494_g1,c27036_g1,c27510_g1,c27324_g1,c37403_g2,c35972_g10,c4252_g1,c34385_g5,c9725_g1,c33199_g3,c36429_g1,c34734_g5,c34874_g3,c35497_g3,c31875_g3,c26558_g1,c625_g1,c36100_g3,c32466_g1,c19277_g1,c29685_g1,c14989_g1,c23715_g1,c677_g1,c36429_g3,c34027_g6,c29404_g1,c24916_g1,c27590_g1,c8531_g1,c20232_g1,c19691_g1,c37261_g1,c34819_g2,c36053_g5,c78844_g1,c30955_g1,c59384_g1,c3719…
GO:0070013	intracellular organelle lumen	cellular_component	0.26566	1	69	2153	914	33499	c30955_g1,c78844_g1,c59384_g1,c37196_g7,c18929_g1,c56113_g1,c19691_g1,c37261_g1,c34819_g2,c36053_g5,c36968_g6,c10698_g1,c28780_g1,c37341_g2,c31709_g5,c27991_g1,c35511_g1,c34951_g3,c36287_g2,c30709_g1,c26252_g1,c25941_g1,c36511_g1,c29975_g1,c35247_g4,c27246_g1,c30744_g1,c37052_g2,c35658_g3,c1689_g1,c22944_g1,c35522_g2,c45607_g1,c27393_g1,c36376_g6,c25023_g1,c37403_g2,c27324_g1,c35972_g10,c14931_g1…
GO:0043167	ion binding	molecular_function	0.26591	1	719	2153	9565	33499	c25835_g3,c23742_g1,c24843_g1,c27161_g1,c35972_g10,c36702_g5,c3758_g1,c33433_g1,c35896_g1,c17642_g1,c32277_g1,c27036_g1,c6249_g1,c35886_g2,c35708_g1,c37099_g3,c36994_g1,c30175_g1,c32498_g2,c35090_g1,c52199_g1,c37461_g2,c23032_g1,c31457_g1,c31111_g1,c26510_g1,c37484_g3,c35685_g3,c17210_g1,c8221_g1,c26558_g1,c33807_g1,c37186_g4,c348_g1,c25499_g1,c35293_g2,c35296_g2,c18847_g1,c32558_g3,c14540_g1,c36…
GO:0030904	retromer complex	cellular_component	0.26594	1	2	2153	14	33499	c20911_g1,c29699_g1
GO:0072523	purine-containing compound catabolic process	biological_process	0.26674	1	1	2153	5	33499	c29897_g2
GO:0003942	N-acetyl-gamma-glutamyl-phosphate reductase activity	molecular_function	0.26835	1	1	2153	4	33499	c35714_g1
GO:0070568	guanylyltransferase activity	molecular_function	0.26858	1	3	2153	25	33499	c32533_g3,c18813_g1,c27833_g1
GO:0032801	receptor catabolic process	biological_process	0.26866	1	4	2153	31	33499	c37303_g1,c33068_g1,c18910_g1,c25398_g1
GO:0006047	UDP-N-acetylglucosamine metabolic process	biological_process	0.26873	1	1	2153	2	33499	c36329_g1
GO:0008761	UDP-N-acetylglucosamine 2-epimerase activity	molecular_function	0.26873	1	1	2153	2	33499	c36329_g1
GO:0034308	primary alcohol metabolic process	biological_process	0.26884	1	1	2153	3	33499	c33047_g1
GO:0000045	autophagosome assembly	biological_process	0.26886	1	2	2153	14	33499	c28504_g1,c11844_g1
GO:0016236	macroautophagy	biological_process	0.26886	1	2	2153	14	33499	c28504_g1,c11844_g1
GO:0009987	cellular process	biological_process	0.26891	1	1317	2153	18665	33499	c34735_g3,c35737_g3,c32064_g1,c33734_g6,c36174_g1,c37183_g1,c32843_g1,c5306_g1,c18628_g1,c32496_g1,c24660_g1,c22340_g1,c36483_g5,c13596_g2,c23741_g1,c35664_g1,c91587_g1,c32673_g3,c88588_g1,c67405_g1,c24327_g1,c36608_g1,c35542_g2,c37422_g1,c47782_g1,c28472_g1,c21713_g2,c25868_g1,c32876_g1,c34360_g3,c37036_g2,c4559_g1,c33256_g1,c36429_g4,c34860_g1,c31194_g2,c19739_g1,c32941_g1,c33393_g2,c20267_g1,c…
GO:0072593	reactive oxygen species metabolic process	biological_process	0.26899	1	3	2153	30	33499	c32113_g1,c23964_g1,c27940_g1
GO:0005850	eukaryotic translation initiation factor 2 complex	cellular_component	0.27017	1	1	2153	6	33499	c37403_g4
GO:0030234	enzyme regulator activity	molecular_function	0.27123	1	36	2153	462	33499	c14898_g2,c35286_g4,c32064_g1,c33522_g1,c37247_g1,c35296_g2,c72961_g1,c67914_g1,c24626_g1,c36035_g1,c3367_g1,c23546_g1,c77410_g1,c74151_g1,c34991_g1,c36473_g1,c36186_g1,c34567_g2,c677_g1,c34784_g1,c37327_g2,c87075_g1,c14651_g1,c35561_g1,c26718_g1,c38357_g1,c37732_g1,c23617_g1,c19739_g1,c28152_g1,c32148_g1,c9709_g1,c34084_g1,c67751_g1,c1945_g1,c27799_g2
GO:0016703	oxidoreductase activity, acting on single donors with incorporation of molecular oxygen, incorporation of one atom of oxygen (internal monooxygenases or internal mixed function oxidases)	molecular_function	0.27154	1	3	2153	18	33499	c36533_g1,c26258_g1,c34247_g1
GO:0005869	dynactin complex	cellular_component	0.27181	1	1	2153	5	33499	c33537_g4
GO:0016787	hydrolase activity	molecular_function	0.27182	1	460	2153	5948	33499	c34819_g2,c27833_g1,c37261_g1,c29193_g1,c26606_g1,c35441_g1,c37368_g1,c35284_g1,c28152_g1,c32731_g1,c36053_g5,c4744_g1,c34544_g3,c37227_g1,c36660_g2,c25425_g1,c33080_g1,c33954_g1,c35131_g5,c34246_g3,c31996_g1,c35546_g2,c20689_g2,c27461_g1,c37341_g2,c33540_g3,c36041_g3,c14808_g1,c34752_g2,c33993_g9,c75292_g1,c35972_g2,c31742_g1,c31683_g2,c8542_g1,c34567_g2,c37446_g1,c35616_g5,c28482_g1,c37503_g1,c…
GO:0003688	DNA replication origin binding	molecular_function	0.27204	1	2	2153	12	33499	c21363_g1,c37234_g7
GO:0039713	viral factory	cellular_component	0.27204	1	2	2153	12	33499	c37234_g7,c21363_g1
GO:0039715	nuclear viral factory	cellular_component	0.27204	1	2	2153	12	33499	c21363_g1,c37234_g7
GO:0046809	replication compartment	cellular_component	0.27204	1	2	2153	12	33499	c37234_g7,c21363_g1
GO:0004860	protein kinase inhibitor activity	molecular_function	0.27241	1	4	2153	32	33499	c32148_g1,c32064_g1,c14651_g1,c35286_g4
GO:0019210	kinase inhibitor activity	molecular_function	0.27241	1	4	2153	32	33499	c32064_g1,c14651_g1,c35286_g4,c32148_g1
GO:0016820	hydrolase activity, acting on acid anhydrides, catalyzing transmembrane movement of substances	molecular_function	0.27264	1	30	2153	311	33499	c36586_g1,c3827_g1,c35643_g3,c37019_g3,c35068_g7,c35441_g1,c25613_g1,c72598_g1,c28273_g1,c34848_g5,c19119_g1,c36648_g5,c32900_g1,c32843_g1,c36697_g1,c30382_g1,c27461_g1,c34689_g1,c29404_g1,c21716_g1,c35542_g2,c32904_g1,c35286_g4,c23950_g1,c15143_g1,c24427_g1,c35418_g1,c24682_g1,c19398_g1,c27946_g1
GO:0004833	tryptophan 2,3-dioxygenase activity	molecular_function	0.27265	1	1	2153	4	33499	c30099_g1
GO:0006569	tryptophan catabolic process	biological_process	0.27265	1	1	2153	4	33499	c30099_g1
GO:0009310	amine catabolic process	biological_process	0.27265	1	1	2153	4	33499	c30099_g1
GO:0019441	tryptophan catabolic process to kynurenine	biological_process	0.27265	1	1	2153	4	33499	c30099_g1
GO:0042402	cellular biogenic amine catabolic process	biological_process	0.27265	1	1	2153	4	33499	c30099_g1
GO:0042436	indole-containing compound catabolic process	biological_process	0.27265	1	1	2153	4	33499	c30099_g1
GO:0046218	indolalkylamine catabolic process	biological_process	0.27265	1	1	2153	4	33499	c30099_g1
GO:0070189	kynurenine metabolic process	biological_process	0.27265	1	1	2153	4	33499	c30099_g1
GO:0004702	receptor signaling protein serine/threonine kinase activity	molecular_function	0.27419	1	1	2153	5	33499	c35857_g2
GO:0004871	signal transducer activity	molecular_function	0.27419	1	50	2153	584	33499	c36652_g2,c28167_g1,c33638_g1,c29255_g1,c35247_g4,c34950_g1,c27246_g1,c74743_g1,c36908_g1,c23765_g1,c28664_g1,c35323_g1,c625_g1,c23950_g1,c35915_g2,c29804_g1,c58173_g1,c34633_g3,c29695_g1,c28148_g1,c19584_g2,c19849_g1,c37188_g1,c25928_g1,c25006_g1,c35286_g4,c35604_g1,c11223_g1,c36679_g2,c21438_g1,c57716_g1,c79621_g1,c20775_g1,c35684_g2,c21109_g1,c31476_g2,c31118_g1,c30461_g1,c34643_g4,c32463_g1,c…
GO:0003008	system process	biological_process	0.2744	1	9	2153	97	33499	c19849_g1,c35257_g1,c58173_g1,c24495_g1,c8531_g1,c24859_g1,c35247_g4,c26122_g1,c36908_g1
GO:0031461	cullin-RING ubiquitin ligase complex	cellular_component	0.27497	1	23	2153	285	33499	c37442_g1,c3925_g1,c36411_g7,c23354_g1,c9865_g1,c34734_g4,c32064_g1,c26535_g1,c34734_g3,c26355_g1,c36702_g5,c17210_g1,c64762_g1,c34030_g2,c47546_g1,c21910_g1,c39188_g1,c35625_g1,c35604_g1,c32590_g1,c36908_g1,c30554_g1,c35592_g1
GO:0035737	injection of substance in to other organism	biological_process	0.27572	1	1	2153	5	33499	c22775_g1
GO:0035738	envenomation resulting in modification of morphology or physiology of other organism	biological_process	0.27572	1	1	2153	5	33499	c22775_g1
GO:0044559	envenomation resulting in modulation of voltage-gated potassium channel activity in other organism	biological_process	0.27572	1	1	2153	5	33499	c22775_g1
GO:0044560	envenomation resulting in modulation of ion channel activity in other organism	biological_process	0.27572	1	1	2153	5	33499	c22775_g1
GO:0044562	envenomation resulting in negative regulation of voltage-gated potassium channel activity in other organism	biological_process	0.27572	1	1	2153	5	33499	c22775_g1
GO:0044564	envenomation resulting in occlusion of the pore of voltage-gated potassium channel in other organism	biological_process	0.27572	1	1	2153	5	33499	c22775_g1
GO:0070011	peptidase activity, acting on L-amino acid peptides	molecular_function	0.27579	1	100	2153	1233	33499	c30935_g1,c32498_g2,c35430_g2,c33937_g1,c30597_g1,c23072_g1,c32553_g1,c19582_g1,c57329_g1,c35386_g9,c1177_g1,c36526_g3,c31649_g1,c20911_g1,c37494_g1,c29953_g1,c20674_g1,c31816_g2,c36243_g1,c26405_g1,c27100_g1,c30234_g1,c79621_g1,c27815_g1,c34027_g6,c21415_g1,c24817_g1,c17958_g1,c36954_g1,c23829_g1,c56975_g1,c37338_g6,c34065_g2,c33812_g7,c28113_g1,c32462_g2,c37207_g2,c15271_g1,c31161_g1,c30883_g1,…
GO:0015932	nucleobase-containing compound transmembrane transporter activity	molecular_function	0.27632	1	6	2153	54	33499	c75333_g1,c33101_g5,c19849_g1,c32339_g2,c37437_g1,c29418_g1
GO:0006613	cotranslational protein targeting to membrane	biological_process	0.27648	1	12	2153	101	33499	c19605_g1,c19584_g2,c18846_g1,c34609_g2,c37437_g1,c27047_g1,c28859_g1,c34530_g2,c37232_g1,c33585_g1,c28780_g1,c37494_g1
GO:0006560	proline metabolic process	biological_process	0.27752	1	9	2153	112	33499	c29534_g2,c29953_g2,c18264_g1,c34633_g1,c33585_g1,c32941_g1,c35286_g4,c28208_g1,c32943_g2
GO:0009820	alkaloid metabolic process	biological_process	0.27797	1	4	2153	36	33499	c10727_g1,c26983_g1,c32673_g3,c30246_g2
GO:0009941	chloroplast envelope	cellular_component	0.27827	1	2	2153	20	33499	c19825_g1,c63983_g1
GO:0050801	ion homeostasis	biological_process	0.27835	1	8	2153	85	33499	c47356_g1,c60374_g1,c31032_g1,c29875_g1,c35976_g3,c33305_g1,c37191_g3,c34863_g1
GO:0055080	cation homeostasis	biological_process	0.27835	1	8	2153	85	33499	c37191_g3,c34863_g1,c33305_g1,c29875_g1,c35976_g3,c60374_g1,c31032_g1,c47356_g1
GO:0098771	inorganic ion homeostasis	biological_process	0.27835	1	8	2153	85	33499	c29875_g1,c35976_g3,c60374_g1,c31032_g1,c47356_g1,c34863_g1,c37191_g3,c33305_g1
GO:0004826	phenylalanine-tRNA ligase activity	molecular_function	0.27884	1	2	2153	9	33499	c35148_g3,c36733_g1
GO:0009328	phenylalanine-tRNA ligase complex	cellular_component	0.27884	1	2	2153	9	33499	c36733_g1,c35148_g3
GO:0016872	intramolecular lyase activity	molecular_function	0.27922	1	2	2153	19	33499	c7427_g1,c29953_g1
GO:0006338	chromatin remodeling	biological_process	0.27946	1	6	2153	66	33499	c36245_g2,c35658_g3,c26252_g1,c35995_g1,c16102_g1,c34492_g1
GO:0006026	aminoglycan catabolic process	biological_process	0.27983	1	8	2153	76	33499	c35950_g1,c37385_g3,c33947_g5,c14931_g1,c32999_g1,c29681_g2,c36126_g1,c33947_g1
GO:0003743	translation initiation factor activity	molecular_function	0.27992	1	12	2153	132	33499	c86497_g1,c32951_g2,c25098_g1,c37403_g4,c37196_g7,c87866_g1,c19090_g1,c34720_g1,c11290_g1,c46147_g1,c35429_g5,c29975_g1
GO:0031412	gas vesicle organization	biological_process	0.27996	1	1	2153	6	33499	c36412_g1
GO:0042742	defense response to bacterium	biological_process	0.2806	1	9	2153	102	33499	c23105_g1,c21910_g1,c7358_g1,c1840_g1,c35203_g4,c33818_g3,c91209_g1,c35228_g2,c65000_g1
GO:0016042	lipid catabolic process	biological_process	0.28082	1	19	2153	226	33499	c24327_g1,c36406_g4,c67751_g1,c35116_g5,c35047_g1,c30246_g2,c35318_g1,c37229_g1,c33330_g4,c26606_g1,c36609_g2,c35386_g9,c32240_g1,c16002_g1,c32289_g1,c26983_g1,c28472_g1,c63983_g1,c71014_g1
GO:0000178	exosome (RNase complex)	cellular_component	0.28137	1	3	2153	18	33499	c19277_g1,c27324_g1,c36511_g1
GO:0016790	thiolester hydrolase activity	molecular_function	0.28139	1	2	2153	16	33499	c35611_g1,c25163_g1
GO:0090066	regulation of anatomical structure size	biological_process	0.2816	1	4	2153	37	33499	c24859_g1,c33423_g1,c27372_g1,c35220_g1
GO:0000790	nuclear chromatin	cellular_component	0.28185	1	1	2153	5	33499	c27991_g1
GO:0031011	Ino80 complex	cellular_component	0.28185	1	1	2153	5	33499	c27991_g1
GO:0070603	SWI/SNF superfamily-type complex	cellular_component	0.28185	1	1	2153	5	33499	c27991_g1
GO:0097346	INO80-type complex	cellular_component	0.28185	1	1	2153	5	33499	c27991_g1
GO:0031974	membrane-enclosed lumen	cellular_component	0.28251	1	69	2153	923	33499	c36100_g3,c625_g1,c19277_g1,c32466_g1,c26558_g1,c31875_g3,c23715_g1,c14989_g1,c677_g1,c29685_g1,c8531_g1,c27590_g1,c24916_g1,c34027_g6,c36429_g3,c29404_g1,c20232_g1,c27036_g1,c27510_g1,c14931_g1,c37494_g1,c36864_g1,c35972_g10,c37403_g2,c27324_g1,c34385_g5,c9725_g1,c33199_g3,c4252_g1,c34874_g3,c35497_g3,c36429_g1,c34734_g5,c35658_g3,c37052_g2,c30744_g1,c36511_g1,c35247_g4,c29975_g1,c30709_g1,c2594…
GO:0030337	DNA polymerase processivity factor activity	molecular_function	0.28252	1	1	2153	3	33499	c33522_g1
GO:0019865	immunoglobulin binding	molecular_function	0.28264	1	1	2153	5	33499	c36652_g2
GO:0043604	amide biosynthetic process	biological_process	0.28298	1	110	2153	1622	33499	c34726_g1,c37283_g7,c34735_g3,c29897_g1,c35429_g5,c32006_g1,c37229_g2,c25023_g1,c37183_g1,c27682_g1,c36951_g5,c36314_g2,c35658_g4,c33676_g1,c22944_g1,c21579_g1,c46851_g1,c25399_g2,c15743_g1,c20614_g1,c34980_g2,c40267_g1,c29953_g2,c36889_g4,c21791_g1,c29975_g1,c24590_g1,c11379_g1,c17866_g2,c26794_g1,c35148_g3,c32639_g2,c35878_g1,c32578_g1,c70374_g1,c36733_g1,c30382_g1,c33585_g1,c31764_g3,c36347_g5…
GO:0008962	phosphatidylglycerophosphatase activity	molecular_function	0.28358	1	1	2153	3	33499	c31363_g1
GO:0007128	meiotic prophase I	biological_process	0.28441	1	1	2153	4	33499	c27246_g1
GO:0051324	prophase	biological_process	0.28441	1	1	2153	4	33499	c27246_g1
GO:0098762	meiotic cell cycle phase	biological_process	0.28441	1	1	2153	4	33499	c27246_g1
GO:0098764	meiosis I cell cycle phase	biological_process	0.28441	1	1	2153	4	33499	c27246_g1
GO:0004553	hydrolase activity, hydrolyzing O-glycosyl compounds	molecular_function	0.28446	1	55	2153	721	33499	c29557_g2,c21150_g1,c20785_g1,c9713_g1,c29002_g2,c36862_g3,c29839_g1,c24660_g1,c25023_g1,c36174_g1,c35950_g1,c32898_g1,c35918_g8,c52216_g1,c12077_g1,c29145_g1,c91711_g1,c31623_g1,c35047_g1,c23406_g4,c33947_g1,c2109_g1,c23406_g3,c28927_g1,c49019_g1,c23087_g1,c28355_g1,c34921_g1,c29681_g2,c32808_g1,c36126_g1,c36490_g1,c35199_g1,c33993_g9,c17134_g2,c25095_g1,c34385_g5,c14529_g1,c37385_g3,c69539_g1,c…
GO:0009617	response to bacterium	biological_process	0.28473	1	9	2153	104	33499	c91209_g1,c35228_g2,c35203_g4,c33818_g3,c65000_g1,c21910_g1,c7358_g1,c23105_g1,c1840_g1
GO:0009891	positive regulation of biosynthetic process	biological_process	0.28509	1	11	2153	130	33499	c87866_g1,c34860_g1,c29525_g1,c57855_g1,c35505_g1,c19584_g2,c18910_g1,c35856_g1,c30610_g2,c35435_g1,c32064_g1
GO:0010557	positive regulation of macromolecule biosynthetic process	biological_process	0.28509	1	11	2153	130	33499	c18910_g1,c19584_g2,c35505_g1,c57855_g1,c87866_g1,c29525_g1,c34860_g1,c32064_g1,c35435_g1,c30610_g2,c35856_g1
GO:0031328	positive regulation of cellular biosynthetic process	biological_process	0.28509	1	11	2153	130	33499	c57855_g1,c35505_g1,c87866_g1,c34860_g1,c29525_g1,c19584_g2,c18910_g1,c35856_g1,c30610_g2,c32064_g1,c35435_g1
GO:0051173	positive regulation of nitrogen compound metabolic process	biological_process	0.28509	1	11	2153	130	33499	c35435_g1,c32064_g1,c30610_g2,c35856_g1,c18910_g1,c19584_g2,c87866_g1,c29525_g1,c34860_g1,c35505_g1,c57855_g1
GO:0015947	methane metabolic process	biological_process	0.28517	1	6	2153	65	33499	c34941_g1,c30597_g1,c37283_g7,c32673_g5,c36036_g1,c7619_g1
GO:0043446	cellular alkane metabolic process	biological_process	0.28517	1	6	2153	65	33499	c30597_g1,c37283_g7,c32673_g5,c34941_g1,c7619_g1,c36036_g1
GO:0002252	immune effector process	biological_process	0.28647	1	4	2153	29	33499	c27751_g1,c7619_g1,c35763_g2,c35302_g3
GO:0006413	translational initiation	biological_process	0.28668	1	13	2153	144	33499	c29975_g1,c34726_g1,c35429_g5,c34720_g1,c11290_g1,c46147_g1,c37196_g7,c19090_g1,c87866_g1,c32951_g2,c25098_g1,c37403_g4,c86497_g1
GO:0000776	kinetochore	cellular_component	0.28753	1	9	2153	117	33499	c36100_g3,c47866_g1,c34819_g2,c37261_g1,c35512_g5,c14989_g1,c35511_g1,c34734_g5,c22182_g1
GO:0045132	meiotic chromosome segregation	biological_process	0.28796	1	3	2153	27	33499	c35714_g1,c24009_g2,c27246_g1
GO:0046556	alpha-L-arabinofuranosidase activity	molecular_function	0.28814	1	2	2153	10	33499	c39220_g1,c36174_g1
GO:0019072	viral genome packaging	biological_process	0.28909	1	3	2153	28	33499	c24600_g1,c957_g1,c57402_g1
GO:0008270	zinc ion binding	molecular_function	0.28916	1	175	2153	2223	33499	c35625_g1,c36957_g4,c37358_g1,c36384_g2,c33324_g4,c47546_g1,c29492_g1,c36728_g3,c19796_g1,c35379_g4,c32590_g1,c35714_g1,c34734_g4,c36490_g1,c30826_g1,c27781_g2,c31443_g1,c19267_g1,c35088_g4,c28828_g1,c50953_g1,c36720_g1,c26535_g1,c19777_g1,c37327_g2,c26355_g1,c33096_g2,c39188_g1,c31385_g2,c14989_g1,c37045_g1,c30203_g1,c86390_g1,c36745_g3,c30927_g1,c23546_g1,c23553_g1,c47901_g1,c36012_g1,c29404_g1…
GO:0065004	protein-DNA complex assembly	biological_process	0.2894	1	9	2153	109	33499	c36724_g1,c35512_g5,c35257_g1,c22182_g1,c23971_g3,c35297_g1,c28879_g1,c47866_g1,c35857_g6
GO:0071824	protein-DNA complex subunit organization	biological_process	0.2894	1	9	2153	109	33499	c47866_g1,c35857_g6,c35297_g1,c28879_g1,c23971_g3,c35257_g1,c22182_g1,c35512_g5,c36724_g1
GO:0004112	cyclic-nucleotide phosphodiesterase activity	molecular_function	0.28976	1	2	2153	14	33499	c29897_g2,c26122_g1
GO:0006526	arginine biosynthetic process	biological_process	0.29001	1	2	2153	15	33499	c34633_g1,c28208_g1
GO:0010393	galacturonan metabolic process	biological_process	0.29179	1	3	2153	24	33499	c77410_g1,c37184_g1,c9709_g1
GO:0045488	pectin metabolic process	biological_process	0.29179	1	3	2153	24	33499	c9709_g1,c37184_g1,c77410_g1
GO:0045490	pectin catabolic process	biological_process	0.29179	1	3	2153	24	33499	c77410_g1,c9709_g1,c37184_g1
GO:0048585	negative regulation of response to stimulus	biological_process	0.29204	1	4	2153	39	33499	c35302_g3,c7619_g1,c35763_g2,c27751_g1
GO:0006612	protein targeting to membrane	biological_process	0.29229	1	12	2153	103	33499	c37437_g1,c28859_g1,c27047_g1,c19605_g1,c34609_g2,c18846_g1,c19584_g2,c33585_g1,c28780_g1,c37494_g1,c34530_g2,c37232_g1
GO:0070461	SAGA-type complex	cellular_component	0.29289	1	2	2153	14	33499	c36968_g6,c34951_g3
GO:0000123	histone acetyltransferase complex	cellular_component	0.29319	1	4	2153	40	33499	c36968_g6,c29404_g1,c24916_g1,c34951_g3
GO:0031248	protein acetyltransferase complex	cellular_component	0.29319	1	4	2153	40	33499	c24916_g1,c34951_g3,c36968_g6,c29404_g1
GO:1902493	acetyltransferase complex	cellular_component	0.29319	1	4	2153	40	33499	c29404_g1,c36968_g6,c34951_g3,c24916_g1
GO:0043543	protein acylation	biological_process	0.29351	1	1	2153	6	33499	c24916_g1
GO:0008536	Ran GTPase binding	molecular_function	0.29367	1	6	2153	40	33499	c27533_g1,c32900_g1,c32290_g1,c27510_g1,c29640_g1,c30382_g1
GO:0009526	plastid envelope	cellular_component	0.29466	1	2	2153	21	33499	c63983_g1,c19825_g1
GO:0000221	vacuolar proton-transporting V-type ATPase, V1 domain	cellular_component	0.29507	1	7	2153	48	33499	c32900_g1,c21716_g1,c24682_g1,c29404_g1,c30382_g1,c32843_g1,c15143_g1
GO:0009401	phosphoenolpyruvate-dependent sugar phosphotransferase system	biological_process	0.29519	1	5	2153	62	33499	c25820_g1,c26699_g1,c25360_g1,c28894_g1,c35886_g2
GO:0006221	pyrimidine nucleotide biosynthetic process	biological_process	0.2961	1	5	2153	52	33499	c29937_g1,c34883_g1,c34247_g1,c34485_g1,c31387_g1
GO:0004012	phospholipid-translocating ATPase activity	molecular_function	0.29631	1	2	2153	8	33499	c36586_g1,c34848_g5
GO:0005548	phospholipid transporter activity	molecular_function	0.29631	1	2	2153	8	33499	c36586_g1,c34848_g5
GO:0015914	phospholipid transport	biological_process	0.29631	1	2	2153	8	33499	c34848_g5,c36586_g1
GO:0015917	aminophospholipid transport	biological_process	0.29631	1	2	2153	8	33499	c36586_g1,c34848_g5
GO:0006909	phagocytosis	biological_process	0.29642	1	2	2153	14	33499	c35649_g1,c37470_g1
GO:0009311	oligosaccharide metabolic process	biological_process	0.29739	1	40	2153	481	33499	c28355_g1,c36335_g1,c30629_g3,c28927_g1,c36685_g5,c37327_g2,c35047_g1,c33734_g2,c18870_g2,c36867_g1,c36761_g1,c33700_g1,c52216_g1,c25023_g1,c77410_g1,c34694_g1,c24660_g1,c74151_g1,c29002_g2,c20785_g1,c30451_g1,c29193_g1,c76007_g1,c34589_g1,c34694_g2,c28152_g1,c33582_g1,c9709_g1,c31996_g1,c33136_g1,c21571_g1,c36720_g1,c34855_g3,c37732_g1,c25095_g1,c36730_g2,c19739_g1,c26941_g1,c35715_g4,c34855_g2
GO:0009244	lipopolysaccharide core region biosynthetic process	biological_process	0.29784	1	4	2153	23	33499	c30629_g3,c33734_g2,c36730_g2,c33136_g1
GO:0046401	lipopolysaccharide core region metabolic process	biological_process	0.29784	1	4	2153	23	33499	c36730_g2,c33734_g2,c30629_g3,c33136_g1
GO:0010608	posttranscriptional regulation of gene expression	biological_process	0.29813	1	21	2153	236	33499	c35856_g1,c35429_g5,c29897_g1,c34317_g5,c36570_g2,c36254_g4,c19090_g1,c30441_g1,c32951_g2,c34360_g3,c29975_g1,c36586_g1,c36886_g4,c11290_g1,c46147_g1,c34720_g1,c87866_g1,c37196_g7,c37403_g4,c25098_g1,c86497_g1
GO:0008899	homoserine O-succinyltransferase activity	molecular_function	0.29856	1	1	2153	3	33499	c35779_g2
GO:0009092	homoserine metabolic process	biological_process	0.29856	1	1	2153	3	33499	c35779_g2
GO:0016750	O-succinyltransferase activity	molecular_function	0.29856	1	1	2153	3	33499	c35779_g2
GO:0019279	L-methionine biosynthetic process from L-homoserine via cystathionine	biological_process	0.29856	1	1	2153	3	33499	c35779_g2
GO:0019281	L-methionine biosynthetic process from homoserine via O-succinyl-L-homoserine and cystathionine	biological_process	0.29856	1	1	2153	3	33499	c35779_g2
GO:0071266	'de novo' L-methionine biosynthetic process	biological_process	0.29856	1	1	2153	3	33499	c35779_g2
GO:0036094	small molecule binding	molecular_function	0.29945	1	462	2153	5764	33499	c37175_g2,c18942_g1,c34980_g2,c33088_g1,c35547_g1,c36015_g4,c35915_g2,c29953_g2,c23950_g1,c55880_g1,c36832_g7,c36745_g1,c34528_g4,c26586_g1,c36885_g9,c25928_g1,c37247_g1,c35522_g2,c35927_g3,c35148_g3,c70834_g1,c34673_g1,c32639_g2,c36245_g2,c33077_g1,c31144_g1,c36127_g4,c36230_g1,c36858_g6,c31725_g1,c3474_g1,c35616_g5,c9480_g1,c82208_g1,c1983_g1,c33660_g1,c1163_g1,c34726_g6,c31683_g2,c37318_g1,c31…
GO:0051701	interaction with host	biological_process	0.29971	1	22	2153	253	33499	c7619_g1,c26609_g1,c10793_g1,c33324_g4,c53479_g1,c30079_g1,c13596_g2,c20583_g2,c58817_g1,c73287_g1,c34163_g3,c27751_g1,c28611_g2,c23811_g1,c37303_g1,c35763_g2,c40380_g1,c37363_g1,c36416_g1,c14898_g2,c35302_g3,c36479_g1
GO:0006370	7-methylguanosine mRNA capping	biological_process	0.29974	1	4	2153	28	33499	c27833_g1,c32533_g3,c29399_g1,c18813_g1
GO:0004064	arylesterase activity	molecular_function	0.30076	1	2	2153	16	33499	c36650_g5,c37229_g2
GO:0070566	adenylyltransferase activity	molecular_function	0.30078	1	5	2153	45	33499	c34855_g2,c36862_g1,c34855_g3,c37036_g2,c22109_g1
GO:0000166	nucleotide binding	molecular_function	0.30079	1	451	2153	5620	33499	c36049_g6,c36957_g4,c21496_g1,c33324_g4,c24612_g1,c33442_g4,c32920_g2,c33181_g2,c23905_g1,c35714_g1,c26941_g1,c1247_g1,c23785_g1,c34874_g3,c57934_g1,c23819_g1,c31387_g1,c23784_g1,c34726_g5,c32436_g1,c26903_g1,c36940_g3,c36684_g2,c35821_g1,c37036_g4,c32206_g4,c49019_g1,c35643_g3,c34530_g2,c37726_g1,c40876_g1,c21551_g1,c35227_g2,c27751_g1,c37125_g2,c23570_g3,c35720_g4,c37302_g4,c36012_g1,c35475_g2,…
GO:1901265	nucleoside phosphate binding	molecular_function	0.30079	1	451	2153	5620	33499	c20725_g1,c56286_g1,c35882_g3,c18706_g1,c37496_g2,c29196_g3,c27633_g1,c27047_g1,c34720_g1,c76007_g1,c34713_g1,c60724_g1,c20911_g1,c34529_g3,c34488_g2,c32508_g1,c39459_g1,c26410_g1,c29399_g1,c25799_g1,c33488_g2,c39614_g1,c23040_g1,c34868_g1,c36479_g1,c24243_g1,c34535_g2,c63771_g1,c28722_g1,c36506_g1,c32481_g1,c33749_g1,c5207_g1,c23075_g1,c37413_g3,c35683_g1,c34848_g5,c36041_g5,c23423_g1,c21201_g1,…
GO:0006027	glycosaminoglycan catabolic process	biological_process	0.30094	1	6	2153	48	33499	c33947_g5,c33947_g1,c32999_g1,c35950_g1,c36126_g1,c37385_g3
GO:0008653	lipopolysaccharide metabolic process	biological_process	0.30108	1	24	2153	228	33499	c19547_g1,c55880_g1,c33256_g1,c33660_g1,c35886_g2,c36730_g2,c75425_g1,c28709_g1,c35857_g2,c36329_g1,c35475_g2,c27585_g1,c36230_g1,c33136_g1,c35882_g3,c33734_g2,c58737_g1,c76007_g1,c35522_g1,c30629_g3,c29785_g1,c25628_g1,c25018_g1,c33181_g2
GO:0009103	lipopolysaccharide biosynthetic process	biological_process	0.30108	1	24	2153	228	33499	c35886_g2,c33660_g1,c35857_g2,c75425_g1,c36730_g2,c28709_g1,c19547_g1,c33256_g1,c55880_g1,c35475_g2,c36329_g1,c33734_g2,c35882_g3,c27585_g1,c36230_g1,c33136_g1,c25628_g1,c30629_g3,c29785_g1,c33181_g2,c25018_g1,c58737_g1,c35522_g1,c76007_g1
GO:0005773	vacuole	cellular_component	0.30145	1	8	2153	68	33499	c21716_g1,c29404_g1,c32843_g1,c30382_g1,c32900_g1,c81632_g1,c24682_g1,c15143_g1
GO:0009294	DNA mediated transformation	biological_process	0.30265	1	1	2153	2	33499	c37530_g1
GO:0042435	indole-containing compound biosynthetic process	biological_process	0.30321	1	10	2153	94	33499	c32673_g3,c37261_g1,c36733_g1,c37229_g2,c36650_g5,c26258_g1,c35148_g3,c4483_g1,c26985_g1,c21579_g1
GO:0008235	metalloexopeptidase activity	molecular_function	0.30381	1	3	2153	30	33499	c27396_g1,c37327_g2,c31683_g2
GO:0009029	tetraacyldisaccharide 4'-kinase activity	molecular_function	0.30383	1	1	2153	5	33499	c76007_g1
GO:0050497	transferase activity, transferring alkylthio groups	molecular_function	0.30429	1	1	2153	6	33499	c37283_g7
GO:0050524	coenzyme-B sulfoethylthiotransferase activity	molecular_function	0.30429	1	1	2153	6	33499	c37283_g7
GO:0070402	NADPH binding	molecular_function	0.30516	1	1	2153	4	33499	c18626_g1
GO:0032501	multicellular organismal process	biological_process	0.30526	1	46	2153	613	33499	c50078_g1,c67751_g1,c20546_g1,c22066_g1,c22451_g1,c28472_g1,c40910_g1,c24859_g1,c36506_g1,c25398_g1,c35257_g1,c35455_g6,c24495_g1,c22192_g1,c33451_g5,c36032_g2,c36824_g2,c34567_g2,c35995_g1,c35864_g2,c35358_g1,c25094_g1,c37530_g1,c35247_g4,c26122_g1,c36908_g1,c25854_g1,c30336_g2,c13235_g1,c36701_g1,c48749_g1,c11237_g1,c26586_g1,c63983_g1,c33734_g6,c29346_g1,c8531_g1,c34913_g1,c58173_g1,c36412_g1,…
GO:0045935	positive regulation of nucleobase-containing compound metabolic process	biological_process	0.30534	1	10	2153	116	33499	c32064_g1,c35435_g1,c30610_g2,c18910_g1,c19584_g2,c35505_g1,c57855_g1,c87866_g1,c34860_g1,c29525_g1
GO:0005730	nucleolus	cellular_component	0.30622	1	29	2153	366	33499	c22944_g1,c1689_g1,c10698_g1,c34385_g5,c27393_g1,c36376_g6,c34027_g6,c28780_g1,c4252_g1,c45607_g1,c23715_g1,c18929_g1,c36287_g2,c31709_g5,c59384_g1,c78844_g1,c37196_g7,c37403_g2,c27036_g1,c37052_g2,c625_g1,c32466_g1,c26558_g1,c19691_g1,c25941_g1,c31875_g3,c37494_g1,c34819_g2,c36864_g1
GO:0046434	organophosphate catabolic process	biological_process	0.30678	1	13	2153	141	33499	c26983_g1,c32289_g1,c16002_g1,c35318_g1,c63983_g1,c29897_g2,c26606_g1,c35116_g5,c32240_g1,c24327_g1,c36406_g4,c35047_g1,c30246_g2
GO:0015931	nucleobase-containing compound transport	biological_process	0.30685	1	9	2153	89	33499	c37437_g1,c32339_g2,c32244_g2,c19849_g1,c75333_g1,c33101_g5,c29418_g1,c31177_g1,c29346_g1
GO:0008108	UDP-glucose:hexose-1-phosphate uridylyltransferase activity	molecular_function	0.30689	1	1	2153	6	33499	c36403_g6
GO:0009129	pyrimidine nucleoside monophosphate metabolic process	biological_process	0.30695	1	3	2153	29	33499	c29937_g1,c31387_g1,c34247_g1
GO:0009130	pyrimidine nucleoside monophosphate biosynthetic process	biological_process	0.30695	1	3	2153	29	33499	c29937_g1,c34247_g1,c31387_g1
GO:0004820	glycine-tRNA ligase activity	molecular_function	0.3078	1	1	2153	4	33499	c36951_g5
GO:0006426	glycyl-tRNA aminoacylation	biological_process	0.3078	1	1	2153	4	33499	c36951_g5
GO:0009345	glycine-tRNA ligase complex	cellular_component	0.3078	1	1	2153	4	33499	c36951_g5
GO:0004150	dihydroneopterin aldolase activity	molecular_function	0.30821	1	1	2153	5	33499	c36889_g4
GO:0015105	arsenite transmembrane transporter activity	molecular_function	0.30851	1	1	2153	3	33499	c33660_g1
GO:0015700	arsenite transport	biological_process	0.30851	1	1	2153	3	33499	c33660_g1
GO:0008009	chemokine activity	molecular_function	0.3089	1	1	2153	5	33499	c9625_g1
GO:0042379	chemokine receptor binding	molecular_function	0.3089	1	1	2153	5	33499	c9625_g1
GO:0009267	cellular response to starvation	biological_process	0.30911	1	2	2153	19	33499	c11844_g1,c28504_g1
GO:0031669	cellular response to nutrient levels	biological_process	0.30911	1	2	2153	19	33499	c28504_g1,c11844_g1
GO:0004017	adenylate kinase activity	molecular_function	0.3096	1	3	2153	32	33499	c36511_g1,c34930_g2,c33813_g2
GO:0071265	L-methionine biosynthetic process	biological_process	0.30998	1	1	2153	4	33499	c35779_g2
GO:0000105	histidine biosynthetic process	biological_process	0.31001	1	3	2153	27	33499	c26422_g1,c34247_g1,c14150_g1
GO:0008417	fucosyltransferase activity	molecular_function	0.31084	1	2	2153	18	33499	c30959_g1,c13986_g1
GO:1902911	protein kinase complex	cellular_component	0.31091	1	12	2153	129	33499	c28148_g1,c34633_g3,c70270_g1,c27547_g1,c32148_g1,c25928_g1,c52199_g1,c17598_g1,c30079_g1,c34643_g4,c25006_g1,c28664_g1
GO:0004185	serine-type carboxypeptidase activity	molecular_function	0.31157	1	6	2153	68	33499	c35325_g2,c8542_g1,c34567_g2,c32462_g2,c35366_g3,c81632_g1
GO:0098813	nuclear chromosome segregation	biological_process	0.31199	1	9	2153	121	33499	c24009_g2,c9611_g1,c36411_g7,c34734_g5,c36100_g3,c35714_g1,c34819_g2,c27246_g1,c37261_g1
GO:0030176	integral component of endoplasmic reticulum membrane	cellular_component	0.31374	1	6	2153	63	33499	c37494_g1,c31816_g2,c37437_g1,c36648_g5,c18846_g1,c33615_g1
GO:0030145	manganese ion binding	molecular_function	0.31383	1	5	2153	61	33499	c24657_g1,c8221_g1,c28113_g1,c31683_g2,c27604_g1
GO:0005337	nucleoside transmembrane transporter activity	molecular_function	0.31426	1	4	2153	36	33499	c29418_g1,c32339_g2,c75333_g1,c19849_g1
GO:0016874	ligase activity	molecular_function	0.31436	1	70	2153	836	33499	c23169_g1,c68403_g1,c23423_g1,c31385_g2,c36041_g5,c26355_g1,c86390_g1,c30203_g1,c35643_g3,c32895_g1,c32184_g1,c34874_g2,c21551_g1,c25499_g1,c36416_g1,c20290_g1,c36683_g1,c36570_g2,c8531_g1,c36942_g4,c56975_g1,c35785_g4,c18706_g1,c32921_g2,c21496_g1,c33460_g1,c30531_g4,c34734_g4,c35954_g1,c35472_g3,c27946_g1,c33488_g2,c35763_g3,c23784_g1,c26661_g1,c30935_g1,c36479_g1,c28722_g1,c36684_g2,c32639_g2,…
GO:0007600	sensory perception	biological_process	0.31473	1	7	2153	78	33499	c36908_g1,c24495_g1,c26122_g1,c35257_g1,c58173_g1,c35247_g4,c19849_g1
GO:0050877	neurological system process	biological_process	0.31473	1	7	2153	78	33499	c35247_g4,c58173_g1,c35257_g1,c36908_g1,c26122_g1,c24495_g1,c19849_g1
GO:0006857	oligopeptide transport	biological_process	0.31497	1	2	2153	12	33499	c30194_g1,c19128_g1
GO:0043207	response to external biotic stimulus	biological_process	0.31579	1	14	2153	175	33499	c27751_g1,c1840_g1,c7619_g1,c7358_g1,c21910_g1,c23105_g1,c79621_g1,c65000_g1,c35763_g2,c91209_g1,c35228_g2,c35302_g3,c35203_g4,c33818_g3
GO:0051707	response to other organism	biological_process	0.31579	1	14	2153	175	33499	c1840_g1,c7619_g1,c27751_g1,c23105_g1,c79621_g1,c7358_g1,c21910_g1,c65000_g1,c35763_g2,c35203_g4,c35302_g3,c33818_g3,c35228_g2,c91209_g1
GO:0044238	primary metabolic process	biological_process	0.31651	1	1060	2153	14749	33499	c29615_g1,c16659_g1,c59037_g1,c35047_g1,c34874_g2,c31875_g3,c36884_g2,c30223_g1,c36296_g4,c33817_g1,c29557_g2,c32462_g2,c29804_g1,c34913_g1,c36278_g3,c52216_g1,c35856_g1,c42682_g1,c58076_g1,c25541_g1,c33553_g1,c20207_g1,c20408_g1,c32636_g2,c34692_g1,c32566_g1,c19582_g1,c31761_g2,c57754_g1,c23647_g1,c37438_g5,c33860_g2,c37385_g3,c28426_g1,c26424_g1,c25613_g2,c33819_g2,c35871_g1,c36423_g3,c18969_g1…
GO:0009259	ribonucleotide metabolic process	biological_process	0.31674	1	72	2153	933	33499	c37191_g3,c33813_g2,c35441_g1,c25613_g1,c37227_g1,c36289_g1,c35383_g1,c4744_g1,c31075_g1,c31360_g1,c20546_g1,c27461_g1,c37422_g1,c30989_g2,c30382_g1,c35802_g2,c26983_g1,c33388_g9,c35364_g1,c23765_g1,c36511_g1,c9480_g1,c68835_g1,c72598_g1,c17130_g1,c61424_g1,c24462_g1,c33734_g6,c35601_g4,c21716_g1,c27023_g3,c21579_g1,c87855_g1,c36764_g1,c28504_g1,c36580_g2,c36231_g2,c31132_g1,c34247_g1,c36957_g4,c…
GO:0051052	regulation of DNA metabolic process	biological_process	0.31678	1	5	2153	51	33499	c20216_g1,c35435_g2,c35615_g8,c35505_g1,c36908_g1
GO:0006418	tRNA aminoacylation for protein translation	biological_process	0.31717	1	20	2153	258	33499	c34874_g2,c23169_g1,c35148_g3,c29896_g1,c21496_g1,c23423_g1,c20290_g1,c33585_g1,c36951_g5,c37183_g1,c36733_g1,c36479_g1,c36684_g2,c32006_g1,c30531_g4,c29953_g2,c40267_g1,c34980_g2,c34874_g3,c15743_g1
GO:0030436	asexual sporulation	biological_process	0.31721	1	2	2153	12	33499	c33807_g1,c36956_g4
GO:0010383	cell wall polysaccharide metabolic process	biological_process	0.31726	1	1	2153	8	33499	c23087_g1
GO:0010410	hemicellulose metabolic process	biological_process	0.31726	1	1	2153	8	33499	c23087_g1
GO:0045491	xylan metabolic process	biological_process	0.31726	1	1	2153	8	33499	c23087_g1
GO:0045493	xylan catabolic process	biological_process	0.31726	1	1	2153	8	33499	c23087_g1
GO:0000808	origin recognition complex	cellular_component	0.31857	1	3	2153	29	33499	c5207_g1,c20232_g1,c35658_g3
GO:0015298	solute:cation antiporter activity	molecular_function	0.31898	1	4	2153	34	33499	c31032_g1,c34863_g1,c37191_g3,c29875_g1
GO:0015299	solute:proton antiporter activity	molecular_function	0.31898	1	4	2153	34	33499	c31032_g1,c29875_g1,c34863_g1,c37191_g3
GO:0031683	G-protein beta/gamma-subunit complex binding	molecular_function	0.32078	1	9	2153	87	33499	c30461_g1,c21109_g1,c33638_g1,c19584_g2,c20775_g1,c23950_g1,c35418_g1,c21438_g1,c29804_g1
GO:0030261	chromosome condensation	biological_process	0.3212	1	2	2153	18	33499	c34980_g2,c9611_g1
GO:0016798	hydrolase activity, acting on glycosyl bonds	molecular_function	0.32222	1	58	2153	766	33499	c31623_g1,c33947_g1,c23406_g4,c35047_g1,c28927_g1,c23406_g3,c2109_g1,c28355_g1,c23087_g1,c49019_g1,c29002_g2,c9713_g1,c21150_g1,c20785_g1,c29557_g2,c24660_g1,c36082_g2,c36862_g3,c29839_g1,c52216_g1,c35918_g8,c32898_g1,c35950_g1,c25023_g1,c36174_g1,c91711_g1,c12077_g1,c29145_g1,c34930_g2,c26194_g1,c34866_g1,c31996_g1,c51872_g1,c35386_g1,c34544_g3,c26153_g1,c32212_g1,c39220_g1,c36490_g2,c34367_g3,c…
GO:0006518	peptide metabolic process	biological_process	0.32262	1	96	2153	1465	33499	c25150_g1,c36429_g3,c20290_g1,c35856_g1,c47589_g1,c36570_g2,c36678_g2,c32951_g2,c28636_g3,c21423_g1,c33209_g1,c36586_g1,c34874_g2,c36886_g4,c46147_g1,c34941_g1,c33947_g1,c23169_g1,c23423_g1,c34772_g1,c21167_g2,c14614_g1,c36720_g1,c34317_g5,c60982_g1,c36684_g2,c34535_g2,c26424_g1,c36254_g4,c36479_g1,c36600_g1,c19805_g2,c36429_g1,c19090_g1,c30531_g4,c34874_g3,c25541_g1,c11824_g1,c34720_g1,c35588_g1…
GO:0006013	mannose metabolic process	biological_process	0.32371	1	10	2153	117	33499	c36764_g1,c34692_g1,c21579_g1,c19584_g2,c61424_g1,c25095_g1,c37036_g4,c29804_g1,c26983_g1,c21109_g1
GO:0042594	response to starvation	biological_process	0.32377	1	2	2153	21	33499	c11844_g1,c28504_g1
GO:0000272	polysaccharide catabolic process	biological_process	0.32487	1	6	2153	62	33499	c23087_g1,c77410_g1,c28355_g1,c37184_g1,c26194_g1,c9709_g1
GO:0046497	nicotinate nucleotide metabolic process	biological_process	0.32523	1	3	2153	29	33499	c26983_g1,c10727_g1,c30246_g2
GO:0006885	regulation of pH	biological_process	0.3253	1	4	2153	33	33499	c31032_g1,c29875_g1,c37191_g3,c34863_g1
GO:0055067	monovalent inorganic cation homeostasis	biological_process	0.3253	1	4	2153	33	33499	c34863_g1,c37191_g3,c29875_g1,c31032_g1
GO:0015297	antiporter activity	molecular_function	0.32573	1	9	2153	96	33499	c34863_g1,c37191_g3,c36053_g5,c29875_g1,c36485_g1,c32769_g2,c27311_g2,c34784_g1,c31032_g1
GO:0003883	CTP synthase activity	molecular_function	0.32582	1	2	2153	12	33499	c34485_g1,c34883_g1
GO:0005975	carbohydrate metabolic process	biological_process	0.32615	1	158	2153	2070	33499	c9713_g1,c55880_g1,c29002_g2,c21579_g1,c36745_g1,c77410_g1,c36862_g3,c29839_g1,c35918_g8,c25928_g1,c12077_g1,c31623_g1,c36230_g1,c33734_g2,c61424_g1,c28927_g1,c31908_g1,c31764_g3,c34855_g2,c33993_g9,c35857_g2,c36730_g2,c33660_g1,c26983_g1,c34752_g2,c36403_g6,c26194_g1,c31996_g1,c34544_g3,c28152_g1,c34819_g2,c29193_g1,c25628_g1,c26606_g1,c21109_g1,c30451_g1,c17645_g1,c34633_g3,c32904_g1,c36867_g1,…
GO:0016597	amino acid binding	molecular_function	0.32616	1	7	2153	65	33499	c37231_g5,c34599_g1,c33442_g7,c36679_g2,c20207_g1,c33101_g5,c31132_g1
GO:0046058	cAMP metabolic process	biological_process	0.32644	1	2	2153	14	33499	c29897_g2,c1177_g1
GO:0004827	proline-tRNA ligase activity	molecular_function	0.32645	1	2	2153	15	33499	c33585_g1,c29953_g2
GO:0006433	prolyl-tRNA aminoacylation	biological_process	0.32645	1	2	2153	15	33499	c33585_g1,c29953_g2
GO:0004824	lysine-tRNA ligase activity	molecular_function	0.32645	1	1	2153	6	33499	c23169_g1
GO:0006430	lysyl-tRNA aminoacylation	biological_process	0.32645	1	1	2153	6	33499	c23169_g1
GO:0004356	glutamate-ammonia ligase activity	molecular_function	0.32673	1	2	2153	18	33499	c36942_g4,c36570_g2
GO:0000124	SAGA complex	cellular_component	0.32693	1	1	2153	5	33499	c36968_g6
GO:0009214	cyclic nucleotide catabolic process	biological_process	0.3272	1	1	2153	5	33499	c29897_g2
GO:0030258	lipid modification	biological_process	0.32755	1	10	2153	112	33499	c25360_g1,c32344_g1,c31908_g1,c33256_g1,c35410_g1,c36050_g6,c30588_g1,c36296_g4,c34890_g5,c71014_g1
GO:0031491	nucleosome binding	molecular_function	0.32767	1	1	2153	6	33499	c36245_g2
GO:0031667	response to nutrient levels	biological_process	0.32904	1	2	2153	22	33499	c11844_g1,c28504_g1
GO:0000042	protein targeting to Golgi	biological_process	0.32925	1	2	2153	14	33499	c36487_g3,c34456_g4
GO:0000301	retrograde transport, vesicle recycling within Golgi	biological_process	0.32925	1	2	2153	14	33499	c34456_g4,c36487_g3
GO:0034067	protein localization to Golgi apparatus	biological_process	0.32925	1	2	2153	14	33499	c34456_g4,c36487_g3
GO:0072600	establishment of protein localization to Golgi	biological_process	0.32925	1	2	2153	14	33499	c34456_g4,c36487_g3
GO:0004057	arginyltransferase activity	molecular_function	0.33034	1	2	2153	11	33499	c35882_g1,c37464_g1
GO:0016598	protein arginylation	biological_process	0.33034	1	2	2153	11	33499	c37464_g1,c35882_g1
GO:0000079	regulation of cyclin-dependent protein serine/threonine kinase activity	biological_process	0.33052	1	3	2153	26	33499	c23647_g1,c35455_g6,c16645_g1
GO:0071900	regulation of protein serine/threonine kinase activity	biological_process	0.33052	1	3	2153	26	33499	c35455_g6,c23647_g1,c16645_g1
GO:1904029	regulation of cyclin-dependent protein kinase activity	biological_process	0.33052	1	3	2153	26	33499	c23647_g1,c35455_g6,c16645_g1
GO:0008889	glycerophosphodiester phosphodiesterase activity	molecular_function	0.33059	1	2	2153	13	33499	c24327_g1,c26606_g1
GO:0015748	organophosphate ester transport	biological_process	0.33063	1	2	2153	9	33499	c34848_g5,c36586_g1
GO:0000160	phosphorelay signal transduction system	biological_process	0.33075	1	13	2153	136	33499	c28148_g1,c70270_g1,c34633_g3,c11223_g1,c34643_g4,c32463_g1,c25006_g1,c35703_g3,c28664_g1,c23765_g1,c25928_g1,c52199_g1,c35684_g2
GO:0002682	regulation of immune system process	biological_process	0.33182	1	4	2153	30	33499	c7619_g1,c35763_g2,c27751_g1,c35302_g3
GO:0000155	phosphorelay sensor kinase activity	molecular_function	0.33208	1	8	2153	78	33499	c70270_g1,c34633_g3,c28148_g1,c34643_g4,c28664_g1,c25006_g1,c25928_g1,c52199_g1
GO:0006432	phenylalanyl-tRNA aminoacylation	biological_process	0.33212	1	2	2153	10	33499	c35148_g3,c36733_g1
GO:0007033	vacuole organization	biological_process	0.33259	1	2	2153	21	33499	c11844_g1,c28504_g1
GO:0005788	endoplasmic reticulum lumen	cellular_component	0.33389	1	1	2153	6	33499	c30955_g1
GO:0006865	amino acid transport	biological_process	0.33416	1	8	2153	87	33499	c29245_g1,c21237_g1,c35720_g4,c32678_g3,c36067_g6,c34313_g1,c26388_g1,c25095_g1
GO:0033180	proton-transporting V-type ATPase, V1 domain	cellular_component	0.33489	1	7	2153	54	33499	c32900_g1,c21716_g1,c29404_g1,c24682_g1,c30382_g1,c32843_g1,c15143_g1
GO:0034637	cellular carbohydrate biosynthetic process	biological_process	0.33579	1	43	2153	485	33499	c33734_g2,c36685_g5,c35047_g1,c27585_g1,c36230_g1,c29949_g2,c30629_g3,c89434_g1,c29785_g1,c36335_g1,c58737_g1,c35522_g1,c34694_g1,c75425_g1,c24660_g1,c19547_g1,c55880_g1,c35475_g2,c36761_g1,c36867_g1,c32904_g1,c35882_g3,c33582_g1,c30972_g3,c33136_g1,c30451_g1,c25628_g1,c34819_g2,c25018_g1,c33181_g2,c34694_g2,c29953_g1,c76007_g1,c35886_g2,c33660_g1,c33770_g2,c36730_g2,c28709_g1,c35857_g2,c34855_g2…
GO:0004026	alcohol O-acetyltransferase activity	molecular_function	0.33587	1	1	2153	6	33499	c33684_g1
GO:0034318	alcohol O-acyltransferase activity	molecular_function	0.33587	1	1	2153	6	33499	c33684_g1
GO:0005774	vacuolar membrane	cellular_component	0.33593	1	7	2153	51	33499	c32900_g1,c21716_g1,c24682_g1,c29404_g1,c30382_g1,c32843_g1,c15143_g1
GO:0016471	vacuolar proton-transporting V-type ATPase complex	cellular_component	0.33593	1	7	2153	51	33499	c32843_g1,c30382_g1,c15143_g1,c24682_g1,c29404_g1,c21716_g1,c32900_g1
GO:0044437	vacuolar part	cellular_component	0.33593	1	7	2153	51	33499	c30382_g1,c32843_g1,c15143_g1,c29404_g1,c24682_g1,c21716_g1,c32900_g1
GO:0008827	cytochrome o ubiquinol oxidase activity	molecular_function	0.33663	1	1	2153	5	33499	c36503_g1
GO:0009319	cytochrome o ubiquinol oxidase complex	cellular_component	0.33663	1	1	2153	5	33499	c36503_g1
GO:0009086	methionine biosynthetic process	biological_process	0.33698	1	3	2153	25	33499	c37099_g3,c37379_g5,c35779_g2
GO:0003012	muscle system process	biological_process	0.33723	1	1	2153	4	33499	c8531_g1
GO:0006936	muscle contraction	biological_process	0.33723	1	1	2153	4	33499	c8531_g1
GO:0006937	regulation of muscle contraction	biological_process	0.33723	1	1	2153	4	33499	c8531_g1
GO:0006939	smooth muscle contraction	biological_process	0.33723	1	1	2153	4	33499	c8531_g1
GO:0006940	regulation of smooth muscle contraction	biological_process	0.33723	1	1	2153	4	33499	c8531_g1
GO:0090257	regulation of muscle system process	biological_process	0.33723	1	1	2153	4	33499	c8531_g1
GO:0031099	regeneration	biological_process	0.33762	1	2	2153	13	33499	c36700_g5,c36534_g1
GO:0042246	tissue regeneration	biological_process	0.33762	1	2	2153	13	33499	c36534_g1,c36700_g5
GO:0042710	biofilm formation	biological_process	0.33798	1	3	2153	27	33499	c31507_g3,c36268_g2,c88014_g1
GO:0042157	lipoprotein metabolic process	biological_process	0.33822	1	9	2153	107	33499	c36061_g2,c31840_g1,c51229_g1,c68428_g1,c33615_g1,c34930_g1,c34395_g1,c31169_g1,c11237_g1
GO:0005984	disaccharide metabolic process	biological_process	0.33851	1	33	2153	413	33499	c34694_g2,c28152_g1,c29193_g1,c30451_g1,c31996_g1,c9709_g1,c33582_g1,c34855_g3,c36720_g1,c21571_g1,c34855_g2,c26941_g1,c35715_g4,c19739_g1,c25095_g1,c37732_g1,c28927_g1,c36335_g1,c28355_g1,c18870_g2,c37327_g2,c36685_g5,c35047_g1,c25023_g1,c52216_g1,c36761_g1,c36867_g1,c20785_g1,c29002_g2,c74151_g1,c34694_g1,c24660_g1,c77410_g1
GO:0005351	sugar:proton symporter activity	molecular_function	0.33854	1	5	2153	53	33499	c28894_g1,c35886_g2,c25360_g1,c31126_g1,c87075_g1
GO:0003924	GTPase activity	molecular_function	0.33871	1	51	2153	582	33499	c35228_g2,c30461_g1,c37417_g1,c76007_g1,c36899_g4,c37261_g1,c21109_g1,c36067_g6,c20689_g2,c36598_g7,c28273_g1,c33954_g1,c34609_g2,c20775_g1,c59384_g1,c21438_g1,c27083_g1,c37375_g4,c37232_g1,c36212_g1,c36976_g6,c19398_g1,c28611_g2,c32403_g2,c32476_g1,c35418_g1,c36978_g1,c91587_g1,c28753_g1,c30824_g2,c35643_g3,c36885_g8,c33761_g1,c33638_g1,c31144_g1,c21201_g1,c22212_g1,c36304_g1,c26516_g1,c36697_g1…
GO:0004520	endodeoxyribonuclease activity	molecular_function	0.33883	1	8	2153	76	33499	c35296_g2,c32957_g1,c25868_g1,c37175_g2,c35386_g1,c17601_g2,c25387_g1,c27547_g1
GO:0072519	parasitism	biological_process	0.34002	1	1	2153	2	33499	c37417_g1
GO:0043650	dicarboxylic acid biosynthetic process	biological_process	0.34143	1	8	2153	92	33499	c37283_g7,c28208_g1,c36884_g2,c36889_g4,c32673_g5,c36870_g1,c34247_g1,c36036_g1
GO:0009150	purine ribonucleotide metabolic process	biological_process	0.34221	1	70	2153	909	33499	c36511_g1,c23765_g1,c68835_g1,c9480_g1,c17130_g1,c72598_g1,c61424_g1,c24462_g1,c33734_g6,c21716_g1,c35601_g4,c27023_g3,c36764_g1,c87855_g1,c21579_g1,c37191_g3,c35441_g1,c33813_g2,c25613_g1,c31075_g1,c37227_g1,c35383_g1,c36289_g1,c4744_g1,c20546_g1,c31360_g1,c30382_g1,c35802_g2,c27461_g1,c37422_g1,c30989_g2,c33388_g9,c35364_g1,c26983_g1,c36884_g2,c37045_g1,c34770_g1,c24114_g1,c37036_g4,c32531_g1,c…
GO:0050568	protein-glutamine glutaminase activity	molecular_function	0.34397	1	1	2153	3	33499	c37348_g1
GO:0001525	angiogenesis	biological_process	0.34533	1	1	2153	4	33499	c20546_g1
GO:0001568	blood vessel development	biological_process	0.34533	1	1	2153	4	33499	c20546_g1
GO:0001944	vasculature development	biological_process	0.34533	1	1	2153	4	33499	c20546_g1
GO:0045765	regulation of angiogenesis	biological_process	0.34533	1	1	2153	4	33499	c20546_g1
GO:0048514	blood vessel morphogenesis	biological_process	0.34533	1	1	2153	4	33499	c20546_g1
GO:0072358	cardiovascular system development	biological_process	0.34533	1	1	2153	4	33499	c20546_g1
GO:0072359	circulatory system development	biological_process	0.34533	1	1	2153	4	33499	c20546_g1
GO:1901342	regulation of vasculature development	biological_process	0.34533	1	1	2153	4	33499	c20546_g1
GO:0016211	ammonia ligase activity	molecular_function	0.34611	1	2	2153	20	33499	c36942_g4,c36570_g2
GO:0016880	acid-ammonia (or amide) ligase activity	molecular_function	0.34611	1	2	2153	20	33499	c36942_g4,c36570_g2
GO:0004348	glucosylceramidase activity	molecular_function	0.34678	1	1	2153	6	33499	c34866_g1
GO:0004329	formate-tetrahydrofolate ligase activity	molecular_function	0.34724	1	1	2153	10	33499	c36041_g5
GO:0006807	nitrogen compound metabolic process	biological_process	0.34792	1	750	2153	10359	33499	c32463_g2,c24327_g1,c27547_g1,c36608_g1,c34231_g2,c35664_g1,c35864_g2,c32673_g3,c38166_g1,c19605_g1,c15743_g1,c36764_g1,c22647_g1,c32496_g1,c22340_g1,c34735_g3,c33734_g6,c36174_g1,c32064_g1,c37183_g1,c24503_g1,c20546_g1,c29896_g1,c87866_g1,c28693_g1,c67012_g1,c20267_g1,c34316_g1,c32941_g1,c25613_g1,c90455_g1,c37348_g1,c37191_g3,c26052_g1,c4559_g1,c33256_g1,c34360_g3,c37036_g2,c36126_g1,c36429_g4,…
GO:0008373	sialyltransferase activity	molecular_function	0.34796	1	1	2153	6	33499	c36524_g5
GO:0005402	cation:sugar symporter activity	molecular_function	0.34801	1	5	2153	55	33499	c35886_g2,c28894_g1,c87075_g1,c31126_g1,c25360_g1
GO:0019385	methanogenesis, from acetate	biological_process	0.34811	1	1	2153	4	33499	c7619_g1
GO:0015937	coenzyme A biosynthetic process	biological_process	0.34961	1	3	2153	24	33499	c36957_g4,c34770_g1,c21579_g1
GO:0033866	nucleoside bisphosphate biosynthetic process	biological_process	0.34961	1	3	2153	24	33499	c36957_g4,c34770_g1,c21579_g1
GO:0034030	ribonucleoside bisphosphate biosynthetic process	biological_process	0.34961	1	3	2153	24	33499	c21579_g1,c34770_g1,c36957_g4
GO:0034033	purine nucleoside bisphosphate biosynthetic process	biological_process	0.34961	1	3	2153	24	33499	c21579_g1,c36957_g4,c34770_g1
GO:0006282	regulation of DNA repair	biological_process	0.35013	1	1	2153	7	33499	c35615_g8
GO:0080135	regulation of cellular response to stress	biological_process	0.35013	1	1	2153	7	33499	c35615_g8
GO:2001020	regulation of response to DNA damage stimulus	biological_process	0.35013	1	1	2153	7	33499	c35615_g8
GO:0004066	asparagine synthase (glutamine-hydrolyzing) activity	molecular_function	0.35025	1	2	2153	12	33499	c20614_g1,c56975_g1
GO:0009166	nucleotide catabolic process	biological_process	0.35027	1	1	2153	7	33499	c29897_g2
GO:0030136	clathrin-coated vesicle	cellular_component	0.35027	1	3	2153	27	33499	c27590_g1,c47356_g1,c63983_g1
GO:0004864	protein phosphatase inhibitor activity	molecular_function	0.35137	1	1	2153	9	33499	c1945_g1
GO:0019212	phosphatase inhibitor activity	molecular_function	0.35137	1	1	2153	9	33499	c1945_g1
GO:0045893	positive regulation of transcription, DNA-templated	biological_process	0.35173	1	9	2153	110	33499	c30610_g2,c35435_g1,c32064_g1,c29525_g1,c87866_g1,c34860_g1,c57855_g1,c19584_g2,c18910_g1
GO:0051254	positive regulation of RNA metabolic process	biological_process	0.35173	1	9	2153	110	33499	c30610_g2,c32064_g1,c35435_g1,c57855_g1,c34860_g1,c87866_g1,c29525_g1,c18910_g1,c19584_g2
GO:1902680	positive regulation of RNA biosynthetic process	biological_process	0.35173	1	9	2153	110	33499	c35435_g1,c32064_g1,c30610_g2,c19584_g2,c18910_g1,c87866_g1,c34860_g1,c29525_g1,c57855_g1
GO:1903508	positive regulation of nucleic acid-templated transcription	biological_process	0.35173	1	9	2153	110	33499	c30610_g2,c35435_g1,c32064_g1,c87866_g1,c29525_g1,c34860_g1,c57855_g1,c19584_g2,c18910_g1
GO:0005741	mitochondrial outer membrane	cellular_component	0.35184	1	10	2153	121	33499	c31026_g2,c21525_g1,c11678_g1,c28611_g2,c15225_g1,c22607_g1,c87866_g1,c36978_g1,c40761_g1,c35740_g7
GO:0048878	chemical homeostasis	biological_process	0.35202	1	8	2153	99	33499	c35976_g3,c29875_g1,c31032_g1,c60374_g1,c47356_g1,c34863_g1,c37191_g3,c33305_g1
GO:0003896	DNA primase activity	molecular_function	0.35274	1	5	2153	50	33499	c27036_g1,c23715_g1,c18929_g1,c32466_g1,c34819_g2
GO:0006269	DNA replication, synthesis of RNA primer	biological_process	0.35274	1	5	2153	50	33499	c27036_g1,c23715_g1,c18929_g1,c32466_g1,c34819_g2
GO:0009064	glutamine family amino acid metabolic process	biological_process	0.35505	1	15	2153	185	33499	c34247_g1,c29534_g2,c29953_g2,c35131_g5,c18264_g1,c34633_g1,c36884_g2,c33585_g1,c34485_g1,c32673_g3,c32941_g1,c35286_g4,c28208_g1,c32943_g2,c33388_g9
GO:0009297	pilus assembly	biological_process	0.35517	1	1	2153	7	33499	c34284_g1
GO:0043711	pilus organization	biological_process	0.35517	1	1	2153	7	33499	c34284_g1
GO:0044454	nuclear chromosome part	cellular_component	0.35522	1	10	2153	134	33499	c35658_g3,c36100_g3,c37261_g1,c34819_g2,c27246_g1,c35511_g1,c14989_g1,c20232_g1,c34734_g5,c27991_g1
GO:0004565	beta-galactosidase activity	molecular_function	0.35548	1	5	2153	40	33499	c33947_g1,c33947_g5,c36126_g1,c37385_g3,c35950_g1
GO:0009341	beta-galactosidase complex	cellular_component	0.35548	1	5	2153	40	33499	c33947_g5,c33947_g1,c35950_g1,c37385_g3,c36126_g1
GO:0008233	peptidase activity	molecular_function	0.3556	1	108	2153	1369	33499	c27100_g1,c26405_g1,c27296_g1,c79621_g1,c30234_g1,c27815_g1,c31816_g2,c36243_g1,c42682_g1,c20674_g1,c29953_g1,c20911_g1,c37494_g1,c1177_g1,c57329_g1,c35386_g9,c31649_g1,c36526_g3,c23072_g1,c32553_g1,c19582_g1,c33937_g1,c30597_g1,c30935_g1,c32498_g2,c35430_g2,c31385_g2,c36889_g3,c37327_g2,c28664_g1,c21357_g1,c29699_g1,c37207_g2,c15271_g1,c31161_g1,c30493_g1,c30883_g1,c33812_g7,c28113_g1,c32462_g2,…
GO:0005740	mitochondrial envelope	cellular_component	0.35725	1	37	2153	494	33499	c31026_g2,c37191_g3,c28504_g1,c35253_g2,c36406_g4,c20546_g1,c35383_g1,c36289_g1,c87866_g1,c31075_g1,c21525_g1,c11678_g1,c37422_g1,c30989_g2,c15225_g1,c28611_g2,c18910_g1,c26410_g1,c36978_g1,c9480_g1,c23765_g1,c37045_g1,c36884_g2,c36648_g5,c31617_g3,c40761_g1,c32531_g1,c35740_g7,c35286_g4,c33734_g6,c35601_g4,c24462_g1,c36724_g1,c22607_g1,c31609_g1,c36814_g3,c55032_g1
GO:0016160	amylase activity	molecular_function	0.35774	1	3	2153	23	33499	c35047_g1,c28355_g1,c24660_g1
GO:0005319	lipid transporter activity	molecular_function	0.3581	1	5	2153	54	33499	c66471_g1,c34848_g5,c23354_g1,c37019_g1,c36586_g1
GO:0060089	molecular transducer activity	molecular_function	0.35811	1	52	2153	625	33499	c28167_g1,c28482_g1,c36652_g2,c29255_g1,c33638_g1,c23765_g1,c36908_g1,c74743_g1,c27246_g1,c34950_g1,c35247_g4,c35323_g1,c625_g1,c28664_g1,c29804_g1,c58173_g1,c35915_g2,c23950_g1,c19584_g2,c19849_g1,c28148_g1,c29695_g1,c34633_g3,c25928_g1,c37188_g1,c35286_g4,c25006_g1,c21438_g1,c36679_g2,c11223_g1,c35604_g1,c20775_g1,c79621_g1,c57716_g1,c31118_g1,c31476_g2,c21109_g1,c35684_g2,c34367_g3,c32463_g1,c…
GO:0010628	positive regulation of gene expression	biological_process	0.35816	1	10	2153	127	33499	c35856_g1,c30610_g2,c35435_g1,c32064_g1,c34860_g1,c87866_g1,c29525_g1,c57855_g1,c19584_g2,c18910_g1
GO:0048589	developmental growth	biological_process	0.35827	1	2	2153	16	33499	c36534_g1,c36700_g5
GO:0006687	glycosphingolipid metabolic process	biological_process	0.35956	1	7	2153	70	33499	c33947_g1,c30959_g1,c33947_g5,c37385_g3,c36126_g1,c34866_g1,c35950_g1
GO:0015103	inorganic anion transmembrane transporter activity	molecular_function	0.36005	1	6	2153	59	33499	c35737_g3,c26710_g1,c31502_g1,c23040_g1,c33660_g1,c51145_g1
GO:0015925	galactosidase activity	molecular_function	0.36128	1	5	2153	41	33499	c33947_g5,c33947_g1,c35950_g1,c36126_g1,c37385_g3
GO:0009432	SOS response	biological_process	0.36133	1	3	2153	28	33499	c9796_g1,c10031_g1,c35253_g2
GO:0004000	adenosine deaminase activity	molecular_function	0.36179	1	2	2153	13	33499	c21910_g1,c33770_g2
GO:0004668	protein-arginine deiminase activity	molecular_function	0.36219	1	2	2153	12	33499	c28482_g1,c35895_g1
GO:0005852	eukaryotic translation initiation factor 3 complex	cellular_component	0.36231	1	3	2153	31	33499	c87866_g1,c19090_g1,c11290_g1
GO:0042178	xenobiotic catabolic process	biological_process	0.36233	1	2	2153	18	33499	c33755_g8,c22775_g1
GO:0070085	glycosylation	biological_process	0.36317	1	16	2153	187	33499	c25360_g1,c36524_g5,c30588_g1,c36296_g4,c32636_g2,c13986_g1,c32344_g1,c31908_g1,c45307_g1,c33256_g1,c26651_g1,c22059_g1,c36050_g6,c34752_g2,c35410_g1,c34890_g5
GO:0015295	solute:proton symporter activity	molecular_function	0.36409	1	5	2153	56	33499	c25360_g1,c87075_g1,c31126_g1,c28894_g1,c35886_g2
GO:0046999	regulation of conjugation	biological_process	0.36533	1	1	2153	9	33499	c7358_g1
GO:0018958	phenol-containing compound metabolic process	biological_process	0.36541	1	1	2153	4	33499	c33755_g8
GO:0030570	pectate lyase activity	molecular_function	0.36609	1	1	2153	6	33499	c14368_g1
GO:0003922	GMP synthase (glutamine-hydrolyzing) activity	molecular_function	0.36618	1	1	2153	6	33499	c33388_g9
GO:0006177	GMP biosynthetic process	biological_process	0.36618	1	1	2153	6	33499	c33388_g9
GO:0046037	GMP metabolic process	biological_process	0.36618	1	1	2153	6	33499	c33388_g9
GO:0005094	Rho GDP-dissociation inhibitor activity	molecular_function	0.36707	1	1	2153	7	33499	c27799_g2
GO:0006446	regulation of translational initiation	biological_process	0.36803	1	12	2153	138	33499	c86497_g1,c32951_g2,c25098_g1,c37403_g4,c37196_g7,c87866_g1,c19090_g1,c34720_g1,c11290_g1,c46147_g1,c35429_g5,c29975_g1
GO:0031968	organelle outer membrane	cellular_component	0.36848	1	10	2153	123	33499	c87866_g1,c40761_g1,c36978_g1,c35740_g7,c15225_g1,c28611_g2,c22607_g1,c11678_g1,c21525_g1,c31026_g2
GO:0039526	modulation by virus of host apoptotic process	biological_process	0.36897	1	1	2153	6	33499	c34163_g3
GO:0044531	modulation of programmed cell death in other organism	biological_process	0.36897	1	1	2153	6	33499	c34163_g3
GO:0044532	modulation of apoptotic process in other organism	biological_process	0.36897	1	1	2153	6	33499	c34163_g3
GO:0052040	modulation by symbiont of host programmed cell death	biological_process	0.36897	1	1	2153	6	33499	c34163_g3
GO:0052150	modulation by symbiont of host apoptotic process	biological_process	0.36897	1	1	2153	6	33499	c34163_g3
GO:0052248	modulation of programmed cell death in other organism involved in symbiotic interaction	biological_process	0.36897	1	1	2153	6	33499	c34163_g3
GO:0052433	modulation by organism of apoptotic process in other organism involved in symbiotic interaction	biological_process	0.36897	1	1	2153	6	33499	c34163_g3
GO:0004812	aminoacyl-tRNA ligase activity	molecular_function	0.36904	1	19	2153	253	33499	c34874_g2,c23423_g1,c21496_g1,c23169_g1,c29896_g1,c35148_g3,c36479_g1,c36684_g2,c32006_g1,c33585_g1,c20290_g1,c36733_g1,c37183_g1,c36951_g5,c15743_g1,c29953_g2,c30531_g4,c34980_g2,c40267_g1
GO:0004055	argininosuccinate synthase activity	molecular_function	0.3692	1	1	2153	8	33499	c34633_g1
GO:0004853	uroporphyrinogen decarboxylase activity	molecular_function	0.36922	1	1	2153	9	33499	c32404_g1
GO:0019321	pentose metabolic process	biological_process	0.36948	1	2	2153	14	33499	c36174_g1,c39220_g1
GO:0006782	protoporphyrinogen IX biosynthetic process	biological_process	0.36966	1	1	2153	5	33499	c31764_g3
GO:0046501	protoporphyrinogen IX metabolic process	biological_process	0.36966	1	1	2153	5	33499	c31764_g3
GO:0042162	telomeric DNA binding	molecular_function	0.36975	1	2	2153	14	33499	c33807_g1,c35505_g1
GO:0009615	response to virus	biological_process	0.36988	1	5	2153	54	33499	c79621_g1,c35302_g3,c7619_g1,c35763_g2,c27751_g1
GO:0019900	kinase binding	molecular_function	0.37022	1	4	2153	38	33499	c27712_g1,c16645_g1,c23647_g1,c35455_g6
GO:0019901	protein kinase binding	molecular_function	0.37022	1	4	2153	38	33499	c35455_g6,c23647_g1,c16645_g1,c27712_g1
GO:0004594	pantothenate kinase activity	molecular_function	0.37037	1	1	2153	6	33499	c34770_g1
GO:0006529	asparagine biosynthetic process	biological_process	0.37084	1	2	2153	14	33499	c56975_g1,c20614_g1
GO:0016763	transferase activity, transferring pentosyl groups	molecular_function	0.37121	1	7	2153	74	33499	c35821_g1,c14150_g1,c26422_g1,c32636_g2,c45307_g1,c23570_g3,c35042_g2
GO:0000778	condensed nuclear chromosome kinetochore	cellular_component	0.3723	1	6	2153	80	33499	c14989_g1,c35511_g1,c36100_g3,c34734_g5,c34819_g2,c37261_g1
GO:0000780	condensed nuclear chromosome, centromeric region	cellular_component	0.3723	1	6	2153	80	33499	c36100_g3,c14989_g1,c35511_g1,c37261_g1,c34734_g5,c34819_g2
GO:0000940	condensed chromosome outer kinetochore	cellular_component	0.3723	1	6	2153	80	33499	c36100_g3,c35511_g1,c14989_g1,c34819_g2,c34734_g5,c37261_g1
GO:0000942	condensed nuclear chromosome outer kinetochore	cellular_component	0.3723	1	6	2153	80	33499	c35511_g1,c14989_g1,c36100_g3,c37261_g1,c34734_g5,c34819_g2
GO:0042729	DASH complex	cellular_component	0.3723	1	6	2153	80	33499	c34734_g5,c34819_g2,c37261_g1,c36100_g3,c14989_g1,c35511_g1
GO:0048500	signal recognition particle	cellular_component	0.37292	1	3	2153	29	33499	c19605_g1,c28780_g1,c28859_g1
GO:0016879	ligase activity, forming carbon-nitrogen bonds	molecular_function	0.37292	1	21	2153	274	33499	c33147_g1,c37125_g3,c20614_g1,c34883_g1,c56975_g1,c35107_g1,c36942_g4,c8531_g1,c36570_g2,c33388_g9,c30935_g1,c34633_g1,c34485_g1,c26661_g1,c36041_g5,c32639_g2,c68403_g1,c18706_g1,c62212_g1,c33460_g1,c32184_g1
GO:0071941	nitrogen cycle metabolic process	biological_process	0.37295	1	3	2153	29	33499	c31671_g2,c22775_g1,c31387_g1
GO:0030541	plasmid partitioning	biological_process	0.3745	1	1	2153	7	33499	c33700_g1
GO:0004673	protein histidine kinase activity	molecular_function	0.37493	1	10	2153	113	33499	c28148_g1,c34633_g3,c70270_g1,c25006_g1,c28664_g1,c34643_g4,c52199_g1,c17598_g1,c30079_g1,c25928_g1
GO:0009365	protein histidine kinase complex	cellular_component	0.37493	1	10	2153	113	33499	c25928_g1,c30079_g1,c17598_g1,c52199_g1,c34643_g4,c28664_g1,c25006_g1,c34633_g3,c70270_g1,c28148_g1
GO:0030100	regulation of endocytosis	biological_process	0.37499	1	1	2153	6	33499	c37470_g1
GO:0045806	negative regulation of endocytosis	biological_process	0.37499	1	1	2153	6	33499	c37470_g1
GO:0050764	regulation of phagocytosis	biological_process	0.37499	1	1	2153	6	33499	c37470_g1
GO:0050765	negative regulation of phagocytosis	biological_process	0.37499	1	1	2153	6	33499	c37470_g1
GO:0006855	drug transmembrane transport	biological_process	0.37508	1	5	2153	54	33499	c36485_g1,c32769_g2,c36053_g5,c34784_g1,c27311_g2
GO:0015238	drug transmembrane transporter activity	molecular_function	0.37508	1	5	2153	54	33499	c36053_g5,c27311_g2,c34784_g1,c32769_g2,c36485_g1
GO:0015893	drug transport	biological_process	0.37508	1	5	2153	54	33499	c32769_g2,c36053_g5,c34784_g1,c27311_g2,c36485_g1
GO:0090484	drug transporter activity	molecular_function	0.37508	1	5	2153	54	33499	c36485_g1,c34784_g1,c36053_g5,c32769_g2,c27311_g2
GO:0005126	cytokine receptor binding	molecular_function	0.37539	1	5	2153	48	33499	c29165_g1,c9625_g1,c25170_g1,c35146_g2,c28931_g4
GO:0042822	pyridoxal phosphate metabolic process	biological_process	0.37551	1	1	2153	7	33499	c26258_g1
GO:0042823	pyridoxal phosphate biosynthetic process	biological_process	0.37551	1	1	2153	7	33499	c26258_g1
GO:0046184	aldehyde biosynthetic process	biological_process	0.37551	1	1	2153	7	33499	c26258_g1
GO:1901264	carbohydrate derivative transport	biological_process	0.37666	1	4	2153	41	33499	c32339_g2,c29418_g1,c19849_g1,c75333_g1
GO:0016197	endosomal transport	biological_process	0.37748	1	2	2153	15	33499	c20911_g1,c29699_g1
GO:0042147	retrograde transport, endosome to Golgi	biological_process	0.37748	1	2	2153	15	33499	c29699_g1,c20911_g1
GO:0019475	L-lysine catabolic process to acetate	biological_process	0.37787	1	1	2153	6	33499	c75767_g1
GO:0019477	L-lysine catabolic process	biological_process	0.37787	1	1	2153	6	33499	c75767_g1
GO:0046440	L-lysine metabolic process	biological_process	0.37787	1	1	2153	6	33499	c75767_g1
GO:0050664	oxidoreductase activity, acting on NAD(P)H, oxygen as acceptor	molecular_function	0.37819	1	2	2153	19	33499	c35448_g5,c29218_g1
GO:0004838	L-tyrosine:2-oxoglutarate aminotransferase activity	molecular_function	0.37929	1	1	2153	5	33499	c32673_g3
GO:0006103	2-oxoglutarate metabolic process	biological_process	0.37929	1	1	2153	5	33499	c32673_g3
GO:0070547	L-tyrosine aminotransferase activity	molecular_function	0.37929	1	1	2153	5	33499	c32673_g3
GO:0004859	phospholipase inhibitor activity	molecular_function	0.37948	1	1	2153	4	33499	c72961_g1
GO:0055102	lipase inhibitor activity	molecular_function	0.37948	1	1	2153	4	33499	c72961_g1
GO:0006547	histidine metabolic process	biological_process	0.37953	1	3	2153	32	33499	c14150_g1,c34247_g1,c26422_g1
GO:0052803	imidazole-containing compound metabolic process	biological_process	0.37953	1	3	2153	32	33499	c34247_g1,c14150_g1,c26422_g1
GO:0019954	asexual reproduction	biological_process	0.37966	1	8	2153	99	33499	c35758_g1,c37530_g1,c33807_g1,c28879_g1,c36956_g4,c36978_g1,c18706_g1,c27013_g1
GO:0072528	pyrimidine-containing compound biosynthetic process	biological_process	0.37974	1	9	2153	101	33499	c34247_g1,c26258_g1,c29937_g1,c34883_g1,c33761_g1,c31387_g1,c34485_g1,c36434_g1,c37227_g3
GO:0018202	peptidyl-histidine modification	biological_process	0.381	1	2	2153	17	33499	c29620_g1,c10064_g1
GO:0008745	N-acetylmuramoyl-L-alanine amidase activity	molecular_function	0.38192	1	1	2153	5	33499	c32999_g1
GO:0000012	single strand break repair	biological_process	0.38274	1	1	2153	7	33499	c33938_g1
GO:0071396	cellular response to lipid	biological_process	0.38298	1	3	2153	34	33499	c63983_g1,c36679_g2,c57716_g1
GO:0045934	negative regulation of nucleobase-containing compound metabolic process	biological_process	0.38331	1	8	2153	89	33499	c36035_g1,c23617_g1,c35286_g4,c35664_g1,c36186_g1,c36889_g4,c35561_g1,c33835_g1
GO:0006801	superoxide metabolic process	biological_process	0.38358	1	2	2153	27	33499	c32113_g1,c23964_g1
GO:0003735	structural constituent of ribosome	molecular_function	0.38391	1	50	2153	860	33499	c36600_g1,c36429_g1,c70374_g1,c21167_g2,c30382_g1,c36720_g1,c14614_g1,c35878_g1,c60982_g1,c34535_g2,c32578_g1,c26424_g1,c30955_g1,c59384_g1,c38325_g1,c14195_g1,c37103_g5,c2299_g1,c30156_g1,c37099_g4,c25541_g1,c19957_g1,c11824_g1,c24365_g3,c32941_g1,c35588_g1,c36678_g2,c28636_g3,c33676_g1,c22944_g1,c21423_g1,c25399_g2,c46851_g1,c27682_g1,c25150_g1,c36314_g2,c36429_g3,c35658_g4,c47589_g1,c37229_g2,…
GO:0042302	structural constituent of cuticle	molecular_function	0.38462	1	3	2153	55	33499	c15271_g1,c36545_g1,c28597_g1
GO:0019201	nucleotide kinase activity	molecular_function	0.38474	1	3	2153	36	33499	c33813_g2,c34930_g2,c36511_g1
GO:0033645	host cell endomembrane system	cellular_component	0.38585	1	1	2153	5	33499	c35763_g2
GO:0044165	host cell endoplasmic reticulum	cellular_component	0.38585	1	1	2153	5	33499	c35763_g2
GO:0044167	host cell endoplasmic reticulum membrane	cellular_component	0.38585	1	1	2153	5	33499	c35763_g2
GO:0044385	integral to membrane of host cell	cellular_component	0.38585	1	1	2153	5	33499	c35763_g2
GO:0044386	integral to host endoplasmic reticulum membrane	cellular_component	0.38585	1	1	2153	5	33499	c35763_g2
GO:0004013	adenosylhomocysteinase activity	molecular_function	0.38651	1	1	2153	12	33499	c65263_g1
GO:0016801	hydrolase activity, acting on ether bonds	molecular_function	0.38651	1	1	2153	12	33499	c65263_g1
GO:0016802	trialkylsulfonium hydrolase activity	molecular_function	0.38651	1	1	2153	12	33499	c65263_g1
GO:0005911	cell-cell junction	cellular_component	0.38674	1	2	2153	24	33499	c77615_g1,c37410_g3
GO:0051051	negative regulation of transport	biological_process	0.38675	1	1	2153	7	33499	c37470_g1
GO:0009074	aromatic amino acid family catabolic process	biological_process	0.38697	1	2	2153	16	33499	c30099_g1,c32673_g3
GO:0046914	transition metal ion binding	molecular_function	0.38746	1	223	2153	2995	33499	c9865_g1,c28113_g1,c36043_g2,c37464_g1,c61576_g1,c33975_g2,c22169_g1,c24657_g1,c34734_g3,c35640_g1,c47747_g1,c35785_g4,c76347_g1,c14540_g1,c35218_g2,c22424_g1,c36918_g3,c36851_g1,c35685_g3,c81018_g1,c17210_g1,c34848_g5,c66991_g1,c8221_g1,c13469_g1,c21173_g1,c26558_g1,c33807_g1,c37186_g4,c58443_g1,c25854_g1,c348_g1,c35977_g9,c37379_g5,c9570_g1,c25799_g1,c35641_g1,c18633_g1,c31567_g1,c37099_g3,c392…
GO:0045330	aspartyl esterase activity	molecular_function	0.38758	1	3	2153	34	33499	c77410_g1,c21571_g1,c9709_g1
GO:0005664	nuclear origin of replication recognition complex	cellular_component	0.38812	1	2	2153	21	33499	c20232_g1,c35658_g3
GO:0003689	DNA clamp loader activity	molecular_function	0.38831	1	1	2153	8	33499	c86231_g1
GO:0005663	DNA replication factor C complex	cellular_component	0.38831	1	1	2153	8	33499	c86231_g1
GO:0033170	protein-DNA loading ATPase activity	molecular_function	0.38831	1	1	2153	8	33499	c86231_g1
GO:0004829	threonine-tRNA ligase activity	molecular_function	0.3886	1	1	2153	5	33499	c29896_g1
GO:0006435	threonyl-tRNA aminoacylation	biological_process	0.3886	1	1	2153	5	33499	c29896_g1
GO:0006366	transcription from RNA polymerase II promoter	biological_process	0.38918	1	24	2153	311	33499	c30343_g2,c36429_g3,c37341_g2,c35522_g2,c35286_g4,c25023_g1,c27393_g1,c9725_g1,c27590_g1,c8531_g1,c36429_g1,c34734_g5,c28131_g1,c34874_g3,c35497_g3,c30709_g1,c26252_g1,c29975_g1,c27510_g1,c35658_g3,c29685_g1,c35972_g10,c677_g1,c56113_g1
GO:0042126	nitrate metabolic process	biological_process	0.38947	1	1	2153	10	33499	c31671_g2
GO:0005868	cytoplasmic dynein complex	cellular_component	0.3899	1	1	2153	4	33499	c32292_g1
GO:0019229	regulation of vasoconstriction	biological_process	0.39038	1	1	2153	10	33499	c24859_g1
GO:0042310	vasoconstriction	biological_process	0.39038	1	1	2153	10	33499	c24859_g1
GO:0043021	ribonucleoprotein complex binding	molecular_function	0.39056	1	3	2153	34	33499	c37196_g7,c35856_g1,c19605_g1
GO:0016661	oxidoreductase activity, acting on other nitrogenous compounds as donors	molecular_function	0.3906	1	1	2153	11	33499	c31671_g2
GO:0016866	intramolecular transferase activity	molecular_function	0.39072	1	7	2153	84	33499	c30310_g1,c33209_g1,c30972_g3,c32827_g1,c34819_g2,c29949_g2,c35550_g2
GO:0006163	purine nucleotide metabolic process	biological_process	0.39073	1	70	2153	922	33499	c27461_g1,c37422_g1,c30989_g2,c30382_g1,c35802_g2,c26983_g1,c33388_g9,c35364_g1,c37227_g1,c35383_g1,c36289_g1,c4744_g1,c31075_g1,c20546_g1,c31360_g1,c37191_g3,c33813_g2,c35441_g1,c25613_g1,c27023_g3,c21579_g1,c87855_g1,c36764_g1,c24462_g1,c33734_g6,c21716_g1,c35601_g4,c17130_g1,c72598_g1,c61424_g1,c23765_g1,c36511_g1,c9480_g1,c68835_g1,c35364_g2,c15143_g1,c39614_g1,c18910_g1,c34692_g1,c26410_g1,c…
GO:0004152	dihydroorotate dehydrogenase activity	molecular_function	0.39101	1	1	2153	7	33499	c34247_g1
GO:0030551	cyclic nucleotide binding	molecular_function	0.39137	1	1	2153	6	33499	c26122_g1
GO:0042493	response to drug	biological_process	0.39355	1	5	2153	57	33499	c36485_g1,c36053_g5,c34784_g1,c32769_g2,c27311_g2
GO:0007617	mating behavior	biological_process	0.39383	1	2	2153	24	33499	c28472_g1,c35259_g1
GO:0019098	reproductive behavior	biological_process	0.39383	1	2	2153	24	33499	c35259_g1,c28472_g1
GO:0044705	multi-organism reproductive behavior	biological_process	0.39383	1	2	2153	24	33499	c35259_g1,c28472_g1
GO:0098589	membrane region	cellular_component	0.3946	1	4	2153	44	33499	c27590_g1,c34848_g5,c47356_g1,c23546_g1
GO:0005665	DNA-directed RNA polymerase II, core complex	cellular_component	0.39479	1	1	2153	5	33499	c27590_g1
GO:0015291	secondary active transmembrane transporter activity	molecular_function	0.3948	1	17	2153	216	33499	c87075_g1,c34863_g1,c31032_g1,c31126_g1,c32769_g2,c35886_g2,c29875_g1,c23040_g1,c36053_g5,c37191_g3,c28894_g1,c32678_g3,c27311_g2,c25360_g1,c34784_g1,c51145_g1,c36485_g1
GO:0090407	organophosphate biosynthetic process	biological_process	0.39518	1	51	2153	649	33499	c39614_g1,c26258_g1,c1177_g1,c26410_g1,c30935_g1,c31387_g1,c30989_g2,c37422_g1,c37227_g3,c33388_g9,c26983_g1,c31075_g1,c36957_g4,c34247_g1,c35383_g1,c31360_g1,c36406_g4,c20546_g1,c29937_g1,c28504_g1,c37191_g3,c29953_g1,c35441_g1,c76007_g1,c26374_g2,c31609_g1,c34883_g1,c33975_g2,c36724_g1,c21579_g1,c34485_g1,c24462_g1,c35601_g4,c33734_g6,c33615_g1,c51229_g1,c35286_g4,c30246_g2,c72598_g1,c10793_g1,…
GO:0008817	cob(I)yrinic acid a,c-diamide adenosyltransferase activity	molecular_function	0.3961	1	1	2153	6	33499	c36256_g2
GO:0015930	glutamate synthase activity	molecular_function	0.39686	1	2	2153	15	33499	c36884_g2,c34247_g1
GO:0030162	regulation of proteolysis	biological_process	0.39714	1	3	2153	48	33499	c30826_g1,c1391_g1,c36411_g7
GO:0005885	Arp2/3 protein complex	cellular_component	0.39749	1	1	2153	8	33499	c27372_g1
GO:0010638	positive regulation of organelle organization	biological_process	0.39749	1	1	2153	8	33499	c27372_g1
GO:0030838	positive regulation of actin filament polymerization	biological_process	0.39749	1	1	2153	8	33499	c27372_g1
GO:0031334	positive regulation of protein complex assembly	biological_process	0.39749	1	1	2153	8	33499	c27372_g1
GO:0032273	positive regulation of protein polymerization	biological_process	0.39749	1	1	2153	8	33499	c27372_g1
GO:0034314	Arp2/3 complex-mediated actin nucleation	biological_process	0.39749	1	1	2153	8	33499	c27372_g1
GO:0044089	positive regulation of cellular component biogenesis	biological_process	0.39749	1	1	2153	8	33499	c27372_g1
GO:0045010	actin nucleation	biological_process	0.39749	1	1	2153	8	33499	c27372_g1
GO:0051495	positive regulation of cytoskeleton organization	biological_process	0.39749	1	1	2153	8	33499	c27372_g1
GO:0004517	nitric-oxide synthase activity	molecular_function	0.39769	1	1	2153	3	33499	c27940_g1
GO:0006809	nitric oxide biosynthetic process	biological_process	0.39769	1	1	2153	3	33499	c27940_g1
GO:0046209	nitric oxide metabolic process	biological_process	0.39769	1	1	2153	3	33499	c27940_g1
GO:1903409	reactive oxygen species biosynthetic process	biological_process	0.39769	1	1	2153	3	33499	c27940_g1
GO:0030150	protein import into mitochondrial matrix	biological_process	0.3977	1	1	2153	10	33499	c36814_g3
GO:0008537	proteasome activator complex	cellular_component	0.39806	1	2	2153	12	33499	c37117_g2,c28504_g1
GO:0030248	cellulose binding	molecular_function	0.39897	1	1	2153	5	33499	c49019_g1
GO:0004425	indole-3-glycerol-phosphate synthase activity	molecular_function	0.39907	1	1	2153	6	33499	c26258_g1
GO:0008914	leucyltransferase activity	molecular_function	0.39975	1	1	2153	6	33499	c35972_g10
GO:0017069	snRNA binding	molecular_function	0.40003	1	3	2153	21	33499	c36053_g5,c31249_g2,c35286_g4
GO:0043138	3'-5' DNA helicase activity	molecular_function	0.40128	1	1	2153	5	33499	c37175_g2
GO:0043140	ATP-dependent 3'-5' DNA helicase activity	molecular_function	0.40128	1	1	2153	5	33499	c37175_g2
GO:0006605	protein targeting	biological_process	0.40161	1	25	2153	298	33499	c36814_g3,c37437_g1,c28492_g2,c19584_g2,c34456_g4,c19605_g1,c36487_g3,c11678_g1,c21525_g1,c33749_g1,c33585_g1,c28780_g1,c37232_g1,c25496_g1,c36479_g1,c36316_g3,c27047_g1,c28859_g1,c18846_g1,c34609_g2,c21496_g1,c36531_g1,c37494_g1,c34530_g2,c28664_g1
GO:0006597	spermine biosynthetic process	biological_process	0.40228	1	1	2153	8	33499	c32943_g2
GO:0008215	spermine metabolic process	biological_process	0.40228	1	1	2153	8	33499	c32943_g2
GO:0006220	pyrimidine nucleotide metabolic process	biological_process	0.40262	1	5	2153	60	33499	c34247_g1,c34485_g1,c31387_g1,c29937_g1,c34883_g1
GO:0000989	transcription factor activity, transcription factor binding	molecular_function	0.40341	1	19	2153	237	33499	c30709_g1,c26252_g1,c27510_g1,c37022_g1,c29685_g1,c37103_g5,c36429_g3,c37341_g2,c35522_g2,c29404_g1,c8531_g1,c9725_g1,c36968_g6,c36429_g1,c34734_g5,c34874_g3,c57329_g1,c35497_g3,c28884_g1
GO:0003712	transcription cofactor activity	molecular_function	0.40341	1	19	2153	237	33499	c34734_g5,c36429_g1,c36968_g6,c28884_g1,c34874_g3,c57329_g1,c35497_g3,c29404_g1,c35522_g2,c37341_g2,c36429_g3,c8531_g1,c9725_g1,c37022_g1,c29685_g1,c37103_g5,c30709_g1,c26252_g1,c27510_g1
GO:0016714	oxidoreductase activity, acting on paired donors, with incorporation or reduction of molecular oxygen, reduced pteridine as one donor, and incorporation of one atom of oxygen	molecular_function	0.40428	1	1	2153	9	33499	c35660_g3
GO:0004375	glycine dehydrogenase (decarboxylating) activity	molecular_function	0.40484	1	1	2153	6	33499	c27590_g1
GO:0016642	oxidoreductase activity, acting on the CH-NH2 group of donors, disulfide as acceptor	molecular_function	0.40484	1	1	2153	6	33499	c27590_g1
GO:0051239	regulation of multicellular organismal process	biological_process	0.4056	1	4	2153	47	33499	c20546_g1,c8531_g1,c29346_g1,c24859_g1
GO:0007591	molting cycle, chitin-based cuticle	biological_process	0.40598	1	1	2153	4	33499	c35995_g1
GO:0008255	ecdysis-triggering hormone activity	molecular_function	0.40598	1	1	2153	4	33499	c35995_g1
GO:0018990	ecdysis, chitin-based cuticle	biological_process	0.40598	1	1	2153	4	33499	c35995_g1
GO:0022404	molting cycle process	biological_process	0.40598	1	1	2153	4	33499	c35995_g1
GO:0042303	molting cycle	biological_process	0.40598	1	1	2153	4	33499	c35995_g1
GO:0008219	cell death	biological_process	0.40695	1	9	2153	109	33499	c20225_g1,c25928_g1,c47866_g1,c35107_g1,c30826_g1,c1391_g1,c34163_g3,c36051_g1,c67405_g1
GO:0016265	death	biological_process	0.40695	1	9	2153	109	33499	c47866_g1,c20225_g1,c25928_g1,c35107_g1,c1391_g1,c30826_g1,c34163_g3,c36051_g1,c67405_g1
GO:0004402	histone acetyltransferase activity	molecular_function	0.40762	1	2	2153	21	33499	c29404_g1,c24916_g1
GO:0030089	phycobilisome	cellular_component	0.40769	1	1	2153	8	33499	c35370_g2
GO:0031554	regulation of DNA-templated transcription, termination	biological_process	0.40779	1	2	2153	18	33499	c37046_g7,c35664_g1
GO:1901292	nucleoside phosphate catabolic process	biological_process	0.40782	1	1	2153	8	33499	c29897_g2
GO:0016071	mRNA metabolic process	biological_process	0.40832	1	24	2153	277	33499	c36579_g10,c35542_g2,c33199_g3,c28426_g1,c35976_g3,c57754_g1,c28371_g1,c35065_g1,c36412_g1,c29399_g1,c38166_g1,c19605_g1,c34514_g1,c30194_g1,c6780_g1,c27833_g1,c14600_g1,c37019_g3,c18813_g1,c34316_g1,c32533_g3,c32339_g2,c35383_g1,c31249_g2
GO:0043631	RNA polyadenylation	biological_process	0.4085	1	3	2153	28	33499	c37036_g2,c33199_g3,c36862_g1
GO:0006073	cellular glucan metabolic process	biological_process	0.40872	1	32	2153	427	33499	c19739_g1,c26941_g1,c35715_g4,c25095_g1,c37732_g1,c34855_g2,c21571_g1,c36720_g1,c34855_g3,c30972_g3,c31996_g1,c26194_g1,c66886_g1,c9709_g1,c29193_g1,c34819_g2,c28152_g1,c74151_g1,c77410_g1,c24660_g1,c20785_g1,c29002_g2,c36761_g1,c25023_g1,c52216_g1,c37327_g2,c18870_g2,c36685_g5,c35047_g1,c29949_g2,c28355_g1,c28927_g1
GO:0044042	glucan metabolic process	biological_process	0.40872	1	32	2153	427	33499	c36761_g1,c52216_g1,c25023_g1,c77410_g1,c24660_g1,c74151_g1,c29002_g2,c20785_g1,c28355_g1,c28927_g1,c36685_g5,c37327_g2,c35047_g1,c18870_g2,c29949_g2,c21571_g1,c34855_g3,c36720_g1,c25095_g1,c37732_g1,c19739_g1,c26941_g1,c35715_g4,c34855_g2,c34819_g2,c29193_g1,c28152_g1,c30972_g3,c26194_g1,c66886_g1,c9709_g1,c31996_g1
GO:0009173	pyrimidine ribonucleoside monophosphate metabolic process	biological_process	0.40879	1	2	2153	23	33499	c29937_g1,c34247_g1
GO:0009174	pyrimidine ribonucleoside monophosphate biosynthetic process	biological_process	0.40879	1	2	2153	23	33499	c29937_g1,c34247_g1
GO:0030288	outer membrane-bounded periplasmic space	cellular_component	0.40952	1	2	2153	18	33499	c56975_g1,c88014_g1
GO:0007606	sensory perception of chemical stimulus	biological_process	0.40953	1	6	2153	71	33499	c24495_g1,c36908_g1,c58173_g1,c35257_g1,c35247_g4,c19849_g1
GO:0007178	transmembrane receptor protein serine/threonine kinase signaling pathway	biological_process	0.40979	1	2	2153	18	33499	c35857_g2,c36652_g2
GO:0005861	troponin complex	cellular_component	0.40983	1	1	2153	7	33499	c27210_g1
GO:0005865	striated muscle thin filament	cellular_component	0.40983	1	1	2153	7	33499	c27210_g1
GO:0030016	myofibril	cellular_component	0.40983	1	1	2153	7	33499	c27210_g1
GO:0030017	sarcomere	cellular_component	0.40983	1	1	2153	7	33499	c27210_g1
GO:0036379	myofilament	cellular_component	0.40983	1	1	2153	7	33499	c27210_g1
GO:0043292	contractile fiber	cellular_component	0.40983	1	1	2153	7	33499	c27210_g1
GO:0044449	contractile fiber part	cellular_component	0.40983	1	1	2153	7	33499	c27210_g1
GO:0019076	viral release from host cell	biological_process	0.41021	1	4	2153	41	33499	c18910_g1,c33068_g1,c37303_g1,c25398_g1
GO:0004779	sulfate adenylyltransferase activity	molecular_function	0.41096	1	1	2153	7	33499	c22109_g1
GO:0004781	sulfate adenylyltransferase (ATP) activity	molecular_function	0.41096	1	1	2153	7	33499	c22109_g1
GO:0042278	purine nucleoside metabolic process	biological_process	0.41109	1	71	2153	955	33499	c34930_g2,c36406_g4,c36957_g4,c31132_g1,c34589_g1,c36231_g2,c36580_g2,c28504_g1,c34692_g1,c18910_g1,c26410_g1,c12141_g1,c35364_g2,c39614_g1,c15143_g1,c30752_g1,c32900_g1,c81018_g1,c36648_g5,c26985_g1,c31617_g3,c32531_g1,c37036_g4,c24114_g1,c34770_g1,c37045_g1,c36884_g2,c36724_g1,c33975_g2,c55032_g1,c31609_g1,c36810_g2,c35286_g4,c29404_g1,c35871_g4,c31360_g1,c20546_g1,c4744_g1,c36289_g1,c37227_g1,…
GO:0046128	purine ribonucleoside metabolic process	biological_process	0.41109	1	71	2153	955	33499	c31360_g1,c20546_g1,c37227_g1,c36289_g1,c35383_g1,c4744_g1,c31075_g1,c35441_g1,c33813_g2,c25613_g1,c37191_g3,c26983_g1,c33388_g9,c35364_g1,c27461_g1,c30989_g2,c37422_g1,c30382_g1,c35802_g2,c84737_g1,c17130_g1,c72598_g1,c61424_g1,c9480_g1,c68835_g1,c23765_g1,c36511_g1,c21579_g1,c36764_g1,c87855_g1,c31476_g3,c27023_g3,c33734_g6,c35601_g4,c21716_g1,c24462_g1,c34930_g2,c36406_g4,c36957_g4,c36231_g2,c…
GO:0008242	omega peptidase activity	molecular_function	0.41113	1	2	2153	21	33499	c2754_g1,c20911_g1
GO:0003684	damaged DNA binding	molecular_function	0.41118	1	7	2153	69	33499	c35386_g1,c58076_g1,c33938_g1,c24327_g1,c19918_g1,c34535_g2,c27296_g1
GO:0009253	peptidoglycan catabolic process	biological_process	0.41183	1	1	2153	7	33499	c32999_g1
GO:0006636	unsaturated fatty acid biosynthetic process	biological_process	0.41301	1	1	2153	6	33499	c18734_g1
GO:0019370	leukotriene biosynthetic process	biological_process	0.41301	1	1	2153	6	33499	c18734_g1
GO:0046456	icosanoid biosynthetic process	biological_process	0.41301	1	1	2153	6	33499	c18734_g1
GO:1901570	fatty acid derivative biosynthetic process	biological_process	0.41301	1	1	2153	6	33499	c18734_g1
GO:0015018	galactosylgalactosylxylosylprotein 3-beta-glucuronosyltransferase activity	molecular_function	0.41332	1	1	2153	5	33499	c13590_g1
GO:0015020	glucuronosyltransferase activity	molecular_function	0.41332	1	1	2153	5	33499	c13590_g1
GO:0006222	UMP biosynthetic process	biological_process	0.4141	1	1	2153	8	33499	c34247_g1
GO:0046049	UMP metabolic process	biological_process	0.4141	1	1	2153	8	33499	c34247_g1
GO:0051382	kinetochore assembly	biological_process	0.41454	1	3	2153	36	33499	c22182_g1,c36724_g1,c23971_g3
GO:0051383	kinetochore organization	biological_process	0.41454	1	3	2153	36	33499	c23971_g3,c36724_g1,c22182_g1
GO:0004379	glycylpeptide N-tetradecanoyltransferase activity	molecular_function	0.41484	1	1	2153	8	33499	c26220_g1
GO:0019107	myristoyltransferase activity	molecular_function	0.41484	1	1	2153	8	33499	c26220_g1
GO:0008061	chitin binding	molecular_function	0.41583	1	4	2153	54	33499	c21814_g1,c35228_g2,c35616_g5,c21201_g1
GO:0019069	viral capsid assembly	biological_process	0.41636	1	3	2153	40	33499	c23846_g1,c37261_g1,c20725_g1
GO:0043549	regulation of kinase activity	biological_process	0.41699	1	7	2153	85	33499	c35455_g6,c32148_g1,c23647_g1,c16645_g1,c35286_g4,c32064_g1,c14651_g1
GO:0045859	regulation of protein kinase activity	biological_process	0.41699	1	7	2153	85	33499	c32064_g1,c14651_g1,c16645_g1,c35286_g4,c23647_g1,c35455_g6,c32148_g1
GO:0043752	adenosylcobinamide kinase activity	molecular_function	0.41723	1	1	2153	5	33499	c27047_g1
GO:0044429	mitochondrial part	cellular_component	0.41732	1	38	2153	523	33499	c36978_g1,c26410_g1,c18910_g1,c15225_g1,c28611_g2,c37422_g1,c30989_g2,c21525_g1,c11678_g1,c31075_g1,c87866_g1,c36289_g1,c35383_g1,c20546_g1,c36406_g4,c35253_g2,c28504_g1,c37191_g3,c31026_g2,c55032_g1,c36814_g3,c31609_g1,c22607_g1,c36724_g1,c24462_g1,c35601_g4,c24916_g1,c33734_g6,c35286_g4,c35740_g7,c32531_g1,c40761_g1,c31617_g3,c36648_g5,c36884_g2,c23765_g1,c37045_g1,c9480_g1
GO:0009975	cyclase activity	molecular_function	0.41824	1	3	2153	27	33499	c5365_g1,c1177_g1,c37464_g1
GO:0009967	positive regulation of signal transduction	biological_process	0.41827	1	1	2153	17	33499	c63983_g1
GO:0010647	positive regulation of cell communication	biological_process	0.41827	1	1	2153	17	33499	c63983_g1
GO:0023056	positive regulation of signaling	biological_process	0.41827	1	1	2153	17	33499	c63983_g1
GO:1901137	carbohydrate derivative biosynthetic process	biological_process	0.41974	1	82	2153	1023	33499	c33181_g2,c25018_g1,c28504_g1,c32636_g2,c76007_g1,c29953_g1,c36957_g4,c34247_g1,c35882_g3,c29937_g1,c33136_g1,c36406_g4,c30935_g1,c31387_g1,c36329_g1,c28709_g1,c39614_g1,c35886_g2,c33770_g2,c1177_g1,c26651_g1,c26410_g1,c34770_g1,c37045_g1,c30629_g3,c89434_g1,c36884_g2,c13986_g1,c58737_g1,c32531_g1,c36524_g5,c36648_g5,c31617_g3,c35475_g2,c36942_g4,c35286_g4,c32904_g1,c36570_g2,c31609_g1,c36724_g1,…
GO:0019825	oxygen binding	molecular_function	0.42013	1	1	2153	7	33499	c34694_g1
GO:0006400	tRNA modification	biological_process	0.42034	1	5	2153	57	33499	c84737_g1,c35386_g3,c34589_g1,c30002_g1,c16659_g1
GO:0019855	calcium channel inhibitor activity	molecular_function	0.42102	1	2	2153	19	33499	c17601_g2,c37366_g3
GO:0009157	deoxyribonucleoside monophosphate biosynthetic process	biological_process	0.42187	1	2	2153	21	33499	c31387_g1,c29937_g1
GO:0009176	pyrimidine deoxyribonucleoside monophosphate metabolic process	biological_process	0.42187	1	2	2153	21	33499	c29937_g1,c31387_g1
GO:0009177	pyrimidine deoxyribonucleoside monophosphate biosynthetic process	biological_process	0.42187	1	2	2153	21	33499	c31387_g1,c29937_g1
GO:0009221	pyrimidine deoxyribonucleotide biosynthetic process	biological_process	0.42187	1	2	2153	21	33499	c31387_g1,c29937_g1
GO:0009263	deoxyribonucleotide biosynthetic process	biological_process	0.42187	1	2	2153	21	33499	c29937_g1,c31387_g1
GO:0009265	2'-deoxyribonucleotide biosynthetic process	biological_process	0.42187	1	2	2153	21	33499	c29937_g1,c31387_g1
GO:0046385	deoxyribose phosphate biosynthetic process	biological_process	0.42187	1	2	2153	21	33499	c31387_g1,c29937_g1
GO:0070972	protein localization to endoplasmic reticulum	biological_process	0.42209	1	10	2153	97	33499	c28780_g1,c33585_g1,c35684_g2,c34530_g2,c37232_g1,c28859_g1,c27047_g1,c34609_g2,c19584_g2,c19605_g1
GO:0033218	amide binding	molecular_function	0.42235	1	3	2153	31	33499	c33101_g5,c35684_g2,c37231_g5
GO:0006873	cellular ion homeostasis	biological_process	0.42259	1	4	2153	52	33499	c35976_g3,c33305_g1,c60374_g1,c47356_g1
GO:0006875	cellular metal ion homeostasis	biological_process	0.42259	1	4	2153	52	33499	c35976_g3,c60374_g1,c33305_g1,c47356_g1
GO:0030003	cellular cation homeostasis	biological_process	0.42259	1	4	2153	52	33499	c33305_g1,c60374_g1,c47356_g1,c35976_g3
GO:0055065	metal ion homeostasis	biological_process	0.42259	1	4	2153	52	33499	c35976_g3,c33305_g1,c60374_g1,c47356_g1
GO:1903509	liposaccharide metabolic process	biological_process	0.42298	1	40	2153	443	33499	c75425_g1,c19547_g1,c55880_g1,c30959_g1,c35475_g2,c35950_g1,c33615_g1,c51229_g1,c33734_g2,c33947_g1,c36230_g1,c27585_g1,c11237_g1,c30629_g3,c29785_g1,c36609_g2,c36061_g2,c34395_g1,c58737_g1,c35522_g1,c35886_g2,c33660_g1,c35857_g2,c28709_g1,c36730_g2,c35386_g9,c33256_g1,c36126_g1,c33947_g5,c28472_g1,c36329_g1,c37385_g3,c35882_g3,c34866_g1,c33136_g1,c25628_g1,c25018_g1,c33181_g2,c37229_g1,c76007_g1
GO:0000165	MAPK cascade	biological_process	0.42326	1	1	2153	15	33499	c35857_g2
GO:0019080	viral gene expression	biological_process	0.42365	1	5	2153	53	33499	c9796_g1,c21894_g1,c29196_g3,c27533_g1,c19584_g2
GO:0044262	cellular carbohydrate metabolic process	biological_process	0.42435	1	72	2153	915	33499	c25095_g1,c37732_g1,c28709_g1,c35715_g4,c26941_g1,c33770_g2,c35886_g2,c34855_g3,c36329_g1,c36720_g1,c9709_g1,c33136_g1,c30972_g3,c33582_g1,c35882_g3,c76007_g1,c29953_g1,c34694_g2,c25018_g1,c33181_g2,c19547_g1,c34694_g1,c74151_g1,c52216_g1,c32904_g1,c36867_g1,c35640_g1,c35475_g2,c36761_g1,c29949_g2,c37327_g2,c35047_g1,c18870_g2,c58737_g1,c28355_g1,c30629_g3,c89434_g1,c33256_g1,c31764_g3,c34855_g2,…
GO:0010038	response to metal ion	biological_process	0.42519	1	3	2153	33	33499	c63983_g1,c19128_g1,c18327_g1
GO:0031975	envelope	cellular_component	0.42679	1	53	2153	742	33499	c22607_g1,c88014_g1,c36724_g1,c31609_g1,c36814_g3,c55032_g1,c33734_g6,c35601_g4,c35076_g1,c35286_g4,c56975_g1,c24462_g1,c63983_g1,c31617_g3,c32900_g1,c36648_g5,c35740_g7,c72471_g1,c40761_g1,c10031_g1,c32531_g1,c28664_g1,c9480_g1,c36884_g2,c30610_g2,c37045_g1,c23765_g1,c26410_g1,c28611_g2,c15225_g1,c18910_g1,c36978_g1,c85458_g1,c36479_g1,c11678_g1,c21525_g1,c37422_g1,c30989_g2,c19825_g1,c36406_g4,…
GO:0051119	sugar transmembrane transporter activity	molecular_function	0.42685	1	5	2153	59	33499	c35886_g2,c28894_g1,c31126_g1,c87075_g1,c25360_g1
GO:0033993	response to lipid	biological_process	0.42708	1	3	2153	41	33499	c57716_g1,c63983_g1,c36679_g2
GO:0009119	ribonucleoside metabolic process	biological_process	0.42735	1	72	2153	974	33499	c36511_g1,c23765_g1,c68835_g1,c9480_g1,c61424_g1,c17130_g1,c72598_g1,c84737_g1,c24462_g1,c21716_g1,c35601_g4,c33734_g6,c27023_g3,c36764_g1,c87855_g1,c31476_g3,c21579_g1,c37191_g3,c35441_g1,c33813_g2,c25613_g1,c31075_g1,c4744_g1,c37227_g1,c35383_g1,c36289_g1,c31360_g1,c20546_g1,c35802_g2,c30382_g1,c30989_g2,c37422_g1,c27461_g1,c35364_g1,c33388_g9,c26983_g1,c36884_g2,c34770_g1,c37045_g1,c24114_g1,c…
GO:0001664	G-protein coupled receptor binding	molecular_function	0.42782	1	1	2153	13	33499	c9625_g1
GO:0000777	condensed chromosome kinetochore	cellular_component	0.42825	1	6	2153	84	33499	c36100_g3,c35511_g1,c14989_g1,c34734_g5,c34819_g2,c37261_g1
GO:0000779	condensed chromosome, centromeric region	cellular_component	0.42825	1	6	2153	84	33499	c36100_g3,c35511_g1,c14989_g1,c37261_g1,c34734_g5,c34819_g2
GO:0046686	response to cadmium ion	biological_process	0.42862	1	1	2153	14	33499	c63983_g1
GO:0007548	sex differentiation	biological_process	0.42877	1	2	2153	19	33499	c38166_g1,c36412_g1
GO:0035091	phosphatidylinositol binding	molecular_function	0.429	1	3	2153	32	33499	c37446_g1,c5207_g1,c63983_g1
GO:0022804	active transmembrane transporter activity	molecular_function	0.42917	1	42	2153	520	33499	c51145_g1,c28273_g1,c37191_g3,c36231_g2,c25613_g1,c35441_g1,c36053_g5,c24427_g1,c35418_g1,c23040_g1,c35886_g2,c29875_g1,c15143_g1,c27946_g1,c32769_g2,c19398_g1,c31126_g1,c19825_g1,c34689_g1,c30382_g1,c87075_g1,c36485_g1,c36652_g2,c72598_g1,c32900_g1,c34848_g5,c25360_g1,c34784_g1,c27311_g2,c32678_g3,c35643_g3,c37019_g3,c28894_g1,c36586_g1,c23950_g1,c31032_g1,c34863_g1,c29404_g1,c36697_g1,c35286_g4…
GO:0004984	olfactory receptor activity	molecular_function	0.42922	1	1	2153	9	33499	c58173_g1
GO:0007608	sensory perception of smell	biological_process	0.42922	1	1	2153	9	33499	c58173_g1
GO:0031967	organelle envelope	cellular_component	0.42976	1	50	2153	697	33499	c35714_g1,c31177_g1,c31026_g2,c28504_g1,c37191_g3,c21496_g1,c36406_g4,c20546_g1,c35253_g2,c31075_g1,c87866_g1,c50078_g1,c35383_g1,c36289_g1,c36479_g1,c37422_g1,c19825_g1,c30989_g2,c11678_g1,c21525_g1,c26410_g1,c15225_g1,c18910_g1,c28611_g2,c85458_g1,c36978_g1,c28664_g1,c9480_g1,c30610_g2,c36884_g2,c23765_g1,c37045_g1,c31617_g3,c36648_g5,c32900_g1,c72471_g1,c35740_g7,c32531_g1,c40761_g1,c35076_g1,…
GO:0042255	ribosome assembly	biological_process	0.42982	1	1	2153	7	33499	c37196_g7
GO:0042256	mature ribosome assembly	biological_process	0.42982	1	1	2153	7	33499	c37196_g7
GO:0016635	oxidoreductase activity, acting on the CH-CH group of donors, quinone or related compound as acceptor	molecular_function	0.43017	1	1	2153	8	33499	c34247_g1
GO:0033655	host cell cytoplasm part	cellular_component	0.43056	1	1	2153	6	33499	c35763_g2
GO:0016775	phosphotransferase activity, nitrogenous group as acceptor	molecular_function	0.43086	1	10	2153	124	33499	c28148_g1,c34633_g3,c70270_g1,c34643_g4,c25006_g1,c28664_g1,c25928_g1,c52199_g1,c30079_g1,c17598_g1
GO:0003951	NAD+ kinase activity	molecular_function	0.43108	1	2	2153	20	33499	c30246_g2,c26983_g1
GO:0006741	NADP biosynthetic process	biological_process	0.43108	1	2	2153	20	33499	c30246_g2,c26983_g1
GO:0005516	calmodulin binding	molecular_function	0.43154	1	4	2153	45	33499	c39188_g1,c20225_g1,c30532_g1,c32784_g3
GO:0034212	peptide N-acetyltransferase activity	molecular_function	0.43158	1	2	2153	23	33499	c24916_g1,c29404_g1
GO:0061733	peptide-lysine-N-acetyltransferase activity	molecular_function	0.43158	1	2	2153	23	33499	c24916_g1,c29404_g1
GO:0052736	beta-glucanase activity	molecular_function	0.43249	1	1	2153	14	33499	c91711_g1
GO:0052861	glucan endo-1,3-beta-glucanase activity, C-3 substituted reducing group	molecular_function	0.43249	1	1	2153	14	33499	c91711_g1
GO:0052862	glucan endo-1,4-beta-glucanase activity, C-3 substituted reducing group	molecular_function	0.43249	1	1	2153	14	33499	c91711_g1
GO:0005744	mitochondrial inner membrane presequence translocase complex	cellular_component	0.43283	1	1	2153	8	33499	c36814_g3
GO:0000228	nuclear chromosome	cellular_component	0.43365	1	11	2153	156	33499	c37261_g1,c35247_g4,c34819_g2,c27246_g1,c36100_g3,c35658_g3,c34734_g5,c27991_g1,c20232_g1,c14989_g1,c35511_g1
GO:0043022	ribosome binding	molecular_function	0.43375	1	2	2153	23	33499	c37196_g7,c35856_g1
GO:0009116	nucleoside metabolic process	biological_process	0.43421	1	74	2153	1006	33499	c21579_g1,c87855_g1,c31476_g3,c36764_g1,c24271_g2,c27023_g3,c21716_g1,c35601_g4,c33734_g6,c24462_g1,c84737_g1,c61424_g1,c17130_g1,c72598_g1,c9480_g1,c68835_g1,c23765_g1,c36511_g1,c26983_g1,c35364_g1,c33388_g9,c37422_g1,c30989_g2,c27461_g1,c35802_g2,c30382_g1,c20546_g1,c31360_g1,c4744_g1,c37227_g1,c36289_g1,c35383_g1,c31075_g1,c30633_g2,c33813_g2,c35441_g1,c25613_g1,c37191_g3,c36724_g1,c33975_g2,c…
GO:0044275	cellular carbohydrate catabolic process	biological_process	0.43492	1	2	2153	18	33499	c35640_g1,c26194_g1
GO:0016853	isomerase activity	molecular_function	0.43497	1	30	2153	397	33499	c31378_g1,c31855_g1,c32827_g1,c36329_g1,c31068_g3,c28834_g2,c30310_g1,c35708_g1,c36570_g1,c26258_g1,c34093_g1,c33256_g1,c17645_g1,c5365_g1,c18628_g1,c33209_g1,c34819_g2,c32383_g1,c29953_g1,c30972_g3,c27146_g1,c34003_g1,c26516_g1,c31559_g1,c7427_g1,c32752_g2,c29949_g2,c27747_g1,c36122_g7,c35550_g2
GO:0008384	IkappaB kinase activity	molecular_function	0.43681	1	1	2153	7	33499	c27547_g1
GO:0008385	IkappaB kinase complex	cellular_component	0.43681	1	1	2153	7	33499	c27547_g1
GO:0065009	regulation of molecular function	biological_process	0.43816	1	24	2153	315	33499	c35455_g6,c77410_g1,c37732_g1,c23647_g1,c35505_g1,c31830_g2,c30826_g1,c1391_g1,c37207_g2,c35430_g2,c17958_g1,c24626_g1,c16645_g1,c35286_g4,c32064_g1,c87075_g1,c4127_g1,c36174_g1,c14651_g1,c1945_g1,c9709_g1,c36491_g3,c32148_g1,c8221_g1
GO:0006231	dTMP biosynthetic process	biological_process	0.43832	1	1	2153	6	33499	c31387_g1
GO:0042083	5,10-methylenetetrahydrofolate-dependent methyltransferase activity	molecular_function	0.43832	1	1	2153	6	33499	c31387_g1
GO:0046073	dTMP metabolic process	biological_process	0.43832	1	1	2153	6	33499	c31387_g1
GO:0034508	centromere complex assembly	biological_process	0.43848	1	5	2153	62	33499	c22182_g1,c47866_g1,c35512_g5,c36724_g1,c23971_g3
GO:0044815	DNA packaging complex	cellular_component	0.43885	1	4	2153	50	33499	c35257_g1,c22451_g1,c25854_g1,c9611_g1
GO:0005544	calcium-dependent phospholipid binding	molecular_function	0.4389	1	2	2153	31	33499	c18563_g1,c35415_g1
GO:0005976	polysaccharide metabolic process	biological_process	0.43924	1	60	2153	758	33499	c30972_g3,c35882_g3,c9709_g1,c66886_g1,c26194_g1,c33136_g1,c31996_g1,c34819_g2,c25018_g1,c33181_g2,c25628_g1,c29193_g1,c76007_g1,c28152_g1,c37184_g1,c28709_g1,c36730_g2,c35857_g2,c37732_g1,c25095_g1,c35886_g2,c35715_g4,c33660_g1,c26941_g1,c33770_g2,c19739_g1,c33256_g1,c34855_g2,c21571_g1,c36329_g1,c36720_g1,c34855_g3,c37327_g2,c36685_g5,c35047_g1,c33734_g2,c18870_g2,c29949_g2,c36230_g1,c27585_g1,…
GO:0009360	DNA polymerase III complex	cellular_component	0.43925	1	3	2153	27	33499	c34231_g2,c51652_g1,c27826_g1
GO:0016298	lipase activity	molecular_function	0.43992	1	11	2153	136	33499	c35116_g5,c35386_g9,c35047_g1,c37229_g1,c32289_g1,c35318_g1,c16002_g1,c28472_g1,c63983_g1,c36609_g2,c33330_g4
GO:0008608	attachment of spindle microtubules to kinetochore	biological_process	0.44006	1	4	2153	53	33499	c34819_g2,c34734_g5,c37261_g1,c36100_g3
GO:0042254	ribosome biogenesis	biological_process	0.44109	1	64	2153	1060	33499	c36429_g1,c36600_g1,c37379_g5,c21167_g2,c36720_g1,c14614_g1,c34535_g2,c60982_g1,c26424_g1,c38325_g1,c37103_g5,c25541_g1,c11824_g1,c34589_g1,c35588_g1,c36678_g2,c28636_g3,c21423_g1,c23553_g1,c25150_g1,c36429_g3,c47589_g1,c33947_g1,c34772_g1,c33209_g1,c34941_g1,c70374_g1,c30382_g1,c14772_g1,c35878_g1,c32578_g1,c37196_g7,c30955_g1,c59384_g1,c36861_g2,c14195_g1,c2299_g1,c30156_g1,c37099_g4,c19957_g1,…
GO:0005977	glycogen metabolic process	biological_process	0.44115	1	2	2153	19	33499	c34855_g3,c34855_g2
GO:0006112	energy reserve metabolic process	biological_process	0.44115	1	2	2153	19	33499	c34855_g2,c34855_g3
GO:0004003	ATP-dependent DNA helicase activity	molecular_function	0.44187	1	4	2153	40	33499	c30868_g1,c26153_g1,c30554_g1,c37175_g2
GO:0009808	lignin metabolic process	biological_process	0.44192	1	1	2153	8	33499	c20911_g1
GO:0017119	Golgi transport complex	cellular_component	0.44284	1	5	2153	56	33499	c30420_g1,c33938_g1,c36429_g1,c37213_g2,c30298_g1
GO:0000003	reproduction	biological_process	0.44314	1	17	2153	239	33499	c35259_g1,c27013_g1,c36978_g1,c28879_g1,c28472_g1,c35758_g1,c22451_g1,c30120_g1,c24009_g2,c36956_g4,c18706_g1,c25854_g1,c35714_g1,c32148_g1,c27246_g1,c33807_g1,c37530_g1
GO:0000796	condensin complex	cellular_component	0.44348	1	1	2153	10	33499	c9611_g1
GO:0007076	mitotic chromosome condensation	biological_process	0.44348	1	1	2153	10	33499	c9611_g1
GO:0033227	dsRNA transport	biological_process	0.44369	1	2	2153	17	33499	c33101_g5,c37437_g1
GO:0051032	nucleic acid transmembrane transporter activity	molecular_function	0.44369	1	2	2153	17	33499	c37437_g1,c33101_g5
GO:0051033	RNA transmembrane transporter activity	molecular_function	0.44369	1	2	2153	17	33499	c37437_g1,c33101_g5
GO:0022624	proteasome accessory complex	cellular_component	0.44457	1	2	2153	14	33499	c37117_g2,c28504_g1
GO:0055082	cellular chemical homeostasis	biological_process	0.4474	1	4	2153	56	33499	c47356_g1,c33305_g1,c60374_g1,c35976_g3
GO:0043566	structure-specific DNA binding	molecular_function	0.44811	1	9	2153	108	33499	c27161_g1,c19584_g2,c35253_g2,c35720_g4,c17645_g1,c35857_g6,c35683_g1,c9796_g1,c28879_g1
GO:0009699	phenylpropanoid biosynthetic process	biological_process	0.44848	1	1	2153	7	33499	c20911_g1
GO:0015698	inorganic anion transport	biological_process	0.44968	1	7	2153	79	33499	c33660_g1,c23040_g1,c20557_g1,c51145_g1,c35737_g3,c31502_g1,c26710_g1
GO:0007586	digestion	biological_process	0.44976	1	1	2153	14	33499	c67751_g1
GO:0019028	viral capsid	cellular_component	0.4499	1	32	2153	435	33499	c59384_g1,c36096_g2,c57402_g1,c17114_g1,c37261_g1,c24600_g1,c14171_g1,c23846_g1,c2051_g1,c27022_g1,c38202_g1,c37373_g1,c35683_g1,c32876_g1,c36315_g1,c35107_g1,c35878_g1,c37385_g3,c36592_g4,c35068_g5,c15749_g1,c20262_g1,c33761_g1,c686_g1,c35310_g7,c57855_g1,c30420_g1,c38166_g1,c35856_g1,c37188_g1,c33259_g1,c37229_g2
GO:0006113	fermentation	biological_process	0.45199	1	1	2153	7	33499	c75767_g1
GO:0019665	anaerobic amino acid catabolic process	biological_process	0.45199	1	1	2153	7	33499	c75767_g1
GO:0007610	behavior	biological_process	0.45268	1	3	2153	42	33499	c35259_g1,c28472_g1,c22775_g1
GO:0009162	deoxyribonucleoside monophosphate metabolic process	biological_process	0.45289	1	2	2153	22	33499	c29937_g1,c31387_g1
GO:0051336	regulation of hydrolase activity	biological_process	0.45321	1	7	2153	100	33499	c36174_g1,c36491_g3,c30826_g1,c31830_g2,c1391_g1,c8221_g1,c1945_g1
GO:0008053	mitochondrial fusion	biological_process	0.45424	1	2	2153	26	33499	c36978_g1,c28611_g2
GO:0008253	5'-nucleotidase activity	molecular_function	0.45499	1	1	2153	7	33499	c34366_g2
GO:0031369	translation initiation factor binding	molecular_function	0.45553	1	2	2153	16	33499	c87866_g1,c19090_g1
GO:0043161	proteasome-mediated ubiquitin-dependent protein catabolic process	biological_process	0.4565	1	4	2153	52	33499	c27296_g1,c34535_g2,c24327_g1,c36411_g7
GO:0047396	glycosylphosphatidylinositol diacylglycerol-lyase activity	molecular_function	0.45776	1	1	2153	8	33499	c37464_g1
GO:0004861	cyclin-dependent protein serine/threonine kinase inhibitor activity	molecular_function	0.45905	1	2	2153	21	33499	c35286_g4,c14651_g1
GO:0019001	guanyl nucleotide binding	molecular_function	0.45919	1	66	2153	840	33499	c36899_g4,c37261_g1,c21109_g1,c37417_g1,c32483_g4,c59384_g1,c33954_g1,c35131_g5,c20775_g1,c34609_g2,c36067_g6,c20689_g2,c28273_g1,c33585_g1,c37232_g1,c27083_g1,c37375_g4,c32403_g2,c32476_g1,c36976_g6,c19398_g1,c36885_g8,c28753_g1,c91587_g1,c30824_g2,c36304_g1,c22212_g1,c31144_g1,c33761_g1,c25928_g1,c36697_g1,c36015_g4,c23950_g1,c21579_g1,c19584_g2,c34528_g4,c19605_g1,c32508_g1,c76007_g1,c35228_g2…
GO:0051302	regulation of cell division	biological_process	0.46017	1	4	2153	61	33499	c10031_g1,c67405_g1,c36051_g1,c36411_g7
GO:0050790	regulation of catalytic activity	biological_process	0.46025	1	23	2153	308	33499	c32148_g1,c8221_g1,c1945_g1,c9709_g1,c36491_g3,c35430_g2,c17958_g1,c24626_g1,c16645_g1,c35286_g4,c32064_g1,c14651_g1,c4127_g1,c36174_g1,c35455_g6,c37732_g1,c77410_g1,c23647_g1,c1391_g1,c35505_g1,c31830_g2,c30826_g1,c37207_g2
GO:0051130	positive regulation of cellular component organization	biological_process	0.4608	1	3	2153	33	33499	c33734_g6,c35856_g1,c27372_g1
GO:0009117	nucleotide metabolic process	biological_process	0.46199	1	94	2153	1273	33499	c24114_g1,c34770_g1,c37045_g1,c36884_g2,c32900_g1,c81018_g1,c36648_g5,c26985_g1,c31617_g3,c32531_g1,c37036_g4,c30246_g2,c35286_g4,c32904_g1,c10727_g1,c29404_g1,c36724_g1,c33975_g2,c55032_g1,c31609_g1,c36810_g2,c36570_g1,c31132_g1,c36231_g2,c28504_g1,c36580_g2,c34930_g2,c29937_g1,c36406_g4,c36957_g4,c34247_g1,c36329_g1,c30752_g1,c29897_g2,c31387_g1,c30935_g1,c34692_g1,c18910_g1,c1177_g1,c12141_g1,…
GO:0005697	telomerase holoenzyme complex	cellular_component	0.46246	1	1	2153	6	33499	c35505_g1
GO:0045740	positive regulation of DNA replication	biological_process	0.46246	1	1	2153	6	33499	c35505_g1
GO:0051054	positive regulation of DNA metabolic process	biological_process	0.46246	1	1	2153	6	33499	c35505_g1
GO:0051972	regulation of telomerase activity	biological_process	0.46246	1	1	2153	6	33499	c35505_g1
GO:0051973	positive regulation of telomerase activity	biological_process	0.46246	1	1	2153	6	33499	c35505_g1
GO:0071897	DNA biosynthetic process	biological_process	0.46246	1	1	2153	6	33499	c35505_g1
GO:2000278	regulation of DNA biosynthetic process	biological_process	0.46246	1	1	2153	6	33499	c35505_g1
GO:2000573	positive regulation of DNA biosynthetic process	biological_process	0.46246	1	1	2153	6	33499	c35505_g1
GO:0004180	carboxypeptidase activity	molecular_function	0.46307	1	7	2153	98	33499	c35325_g2,c8542_g1,c34567_g2,c37327_g2,c32462_g2,c35366_g3,c81632_g1
GO:0044057	regulation of system process	biological_process	0.46314	1	2	2153	19	33499	c24859_g1,c8531_g1
GO:0004222	metalloendopeptidase activity	molecular_function	0.46404	1	15	2153	189	33499	c34193_g2,c18734_g1,c37500_g2,c31427_g1,c30597_g1,c23829_g1,c37175_g2,c38413_g1,c25398_g1,c31385_g2,c15271_g1,c36889_g3,c79621_g1,c75291_g1,c69296_g1
GO:0004512	inositol-3-phosphate synthase activity	molecular_function	0.46451	1	1	2153	12	33499	c29953_g1
GO:0006021	inositol biosynthetic process	biological_process	0.46451	1	1	2153	12	33499	c29953_g1
GO:0016615	malate dehydrogenase activity	molecular_function	0.46506	1	3	2153	35	33499	c34573_g2,c85458_g1,c37494_g1
GO:0008312	7S RNA binding	molecular_function	0.46578	1	2	2153	19	33499	c28859_g1,c28780_g1
GO:0044264	cellular polysaccharide metabolic process	biological_process	0.46631	1	58	2153	735	33499	c29785_g1,c30629_g3,c28355_g1,c58737_g1,c28927_g1,c35522_g1,c37327_g2,c36685_g5,c35047_g1,c33734_g2,c18870_g2,c36230_g1,c27585_g1,c29949_g2,c35475_g2,c36761_g1,c32904_g1,c25023_g1,c52216_g1,c74151_g1,c24660_g1,c75425_g1,c77410_g1,c20785_g1,c19547_g1,c29002_g2,c55880_g1,c29193_g1,c25628_g1,c34819_g2,c33181_g2,c25018_g1,c28152_g1,c76007_g1,c35882_g3,c30972_g3,c33136_g1,c31996_g1,c9709_g1,c66886_g1,…
GO:0004198	calcium-dependent cysteine-type endopeptidase activity	molecular_function	0.4665	1	1	2153	5	33499	c29344_g1
GO:0003690	double-stranded DNA binding	molecular_function	0.46815	1	6	2153	65	33499	c35857_g6,c35683_g1,c27161_g1,c35720_g4,c28879_g1,c17645_g1
GO:0031227	intrinsic component of endoplasmic reticulum membrane	cellular_component	0.46909	1	6	2153	76	33499	c18846_g1,c36648_g5,c33615_g1,c31816_g2,c37437_g1,c37494_g1
GO:0005839	proteasome core complex	cellular_component	0.46938	1	4	2153	52	33499	c31742_g1,c30883_g1,c37368_g1,c30306_g1
GO:0019054	modulation by virus of host process	biological_process	0.47001	1	2	2153	23	33499	c34163_g3,c14898_g2
GO:0044068	modulation by symbiont of host cellular process	biological_process	0.47001	1	2	2153	23	33499	c14898_g2,c34163_g3
GO:0005092	GDP-dissociation inhibitor activity	molecular_function	0.47136	1	1	2153	11	33499	c27799_g2
GO:0000162	tryptophan biosynthetic process	biological_process	0.47188	1	7	2153	72	33499	c35148_g3,c36733_g1,c32673_g3,c26258_g1,c21579_g1,c4483_g1,c26985_g1
GO:0006571	tyrosine biosynthetic process	biological_process	0.47188	1	7	2153	72	33499	c21579_g1,c4483_g1,c26985_g1,c35148_g3,c36733_g1,c32673_g3,c26258_g1
GO:0009073	aromatic amino acid family biosynthetic process	biological_process	0.47188	1	7	2153	72	33499	c26985_g1,c4483_g1,c21579_g1,c26258_g1,c32673_g3,c35148_g3,c36733_g1
GO:0009094	L-phenylalanine biosynthetic process	biological_process	0.47188	1	7	2153	72	33499	c21579_g1,c4483_g1,c26985_g1,c35148_g3,c36733_g1,c32673_g3,c26258_g1
GO:0009095	aromatic amino acid family biosynthetic process, prephenate pathway	biological_process	0.47188	1	7	2153	72	33499	c26985_g1,c4483_g1,c21579_g1,c26258_g1,c32673_g3,c36733_g1,c35148_g3
GO:0046219	indolalkylamine biosynthetic process	biological_process	0.47188	1	7	2153	72	33499	c36733_g1,c35148_g3,c26258_g1,c32673_g3,c21579_g1,c26985_g1,c4483_g1
GO:1902223	erythrose 4-phosphate/phosphoenolpyruvate family amino acid biosynthetic process	biological_process	0.47188	1	7	2153	72	33499	c35148_g3,c36733_g1,c32673_g3,c26258_g1,c21579_g1,c4483_g1,c26985_g1
GO:0015833	peptide transport	biological_process	0.47211	1	2	2153	16	33499	c30194_g1,c19128_g1
GO:0006614	SRP-dependent cotranslational protein targeting to membrane	biological_process	0.47221	1	9	2153	88	33499	c19584_g2,c34609_g2,c19605_g1,c27047_g1,c28859_g1,c34530_g2,c37232_g1,c28780_g1,c33585_g1
GO:0045047	protein targeting to ER	biological_process	0.47221	1	9	2153	88	33499	c34530_g2,c37232_g1,c33585_g1,c28780_g1,c34609_g2,c19584_g2,c19605_g1,c28859_g1,c27047_g1
GO:0072599	establishment of protein localization to endoplasmic reticulum	biological_process	0.47221	1	9	2153	88	33499	c37232_g1,c34530_g2,c28780_g1,c33585_g1,c19605_g1,c34609_g2,c19584_g2,c28859_g1,c27047_g1
GO:0007004	telomere maintenance via telomerase	biological_process	0.47227	1	1	2153	7	33499	c35505_g1
GO:0004144	diacylglycerol O-acyltransferase activity	molecular_function	0.47284	1	2	2153	17	33499	c33684_g1,c24503_g1
GO:0016411	acylglycerol O-acyltransferase activity	molecular_function	0.47284	1	2	2153	17	33499	c24503_g1,c33684_g1
GO:0002161	aminoacyl-tRNA editing activity	molecular_function	0.47329	1	1	2153	7	33499	c34874_g2
GO:0009512	cytochrome b6f complex	cellular_component	0.47405	1	4	2153	47	33499	c36867_g1,c36605_g4,c35542_g2,c30262_g1
GO:0000052	citrulline metabolic process	biological_process	0.47432	1	1	2153	4	33499	c28482_g1
GO:0018101	protein citrullination	biological_process	0.47432	1	1	2153	4	33499	c28482_g1
GO:0018195	peptidyl-arginine modification	biological_process	0.47432	1	1	2153	4	33499	c28482_g1
GO:0019240	citrulline biosynthetic process	biological_process	0.47432	1	1	2153	4	33499	c28482_g1
GO:0006050	mannosamine metabolic process	biological_process	0.47463	1	1	2153	6	33499	c26258_g1
GO:0006051	N-acetylmannosamine metabolic process	biological_process	0.47463	1	1	2153	6	33499	c26258_g1
GO:0047465	N-acylglucosamine-6-phosphate 2-epimerase activity	molecular_function	0.47463	1	1	2153	6	33499	c26258_g1
GO:0022613	ribonucleoprotein complex biogenesis	biological_process	0.47514	1	65	2153	1078	33499	c36600_g1,c36429_g1,c37379_g5,c21167_g2,c26424_g1,c34535_g2,c60982_g1,c14614_g1,c36720_g1,c37103_g5,c38325_g1,c35588_g1,c34589_g1,c25541_g1,c11824_g1,c28636_g3,c36678_g2,c23553_g1,c21423_g1,c36429_g3,c25150_g1,c47589_g1,c33947_g1,c34772_g1,c33209_g1,c34941_g1,c30382_g1,c70374_g1,c35878_g1,c14772_g1,c32578_g1,c59384_g1,c30955_g1,c37196_g7,c14195_g1,c36861_g2,c37099_g4,c30156_g1,c2299_g1,c24365_g3,…
GO:0006452	translational frameshifting	biological_process	0.47543	1	1	2153	13	33499	c35856_g1
GO:0043243	positive regulation of protein complex disassembly	biological_process	0.47543	1	1	2153	13	33499	c35856_g1
GO:0045901	positive regulation of translational elongation	biological_process	0.47543	1	1	2153	13	33499	c35856_g1
GO:0045905	positive regulation of translational termination	biological_process	0.47543	1	1	2153	13	33499	c35856_g1
GO:0043603	cellular amide metabolic process	biological_process	0.47558	1	117	2153	1785	33499	c29953_g2,c40267_g1,c34980_g2,c20614_g1,c46851_g1,c36745_g1,c15743_g1,c25399_g2,c22944_g1,c21579_g1,c33676_g1,c35658_g4,c36314_g2,c36951_g5,c27682_g1,c37183_g1,c25023_g1,c37229_g2,c32006_g1,c35429_g5,c29897_g1,c34735_g3,c37283_g7,c34726_g1,c32639_g2,c26794_g1,c35148_g3,c17866_g2,c11379_g1,c24590_g1,c29975_g1,c21791_g1,c36889_g4,c30251_g2,c30441_g1,c31764_g3,c36347_g5,c34360_g3,c33585_g1,c30382_g1…
GO:1901505	carbohydrate derivative transporter activity	molecular_function	0.47574	1	4	2153	48	33499	c32339_g2,c29418_g1,c75333_g1,c19849_g1
GO:0006621	protein retention in ER lumen	biological_process	0.47578	1	1	2153	9	33499	c35684_g2
GO:0035437	maintenance of protein localization in endoplasmic reticulum	biological_process	0.47578	1	1	2153	9	33499	c35684_g2
GO:0046923	ER retention sequence binding	molecular_function	0.47578	1	1	2153	9	33499	c35684_g2
GO:0072595	maintenance of protein localization in organelle	biological_process	0.47578	1	1	2153	9	33499	c35684_g2
GO:0009765	photosynthesis, light harvesting	biological_process	0.47601	1	1	2153	9	33499	c34605_g3
GO:0016973	poly(A)+ mRNA export from nucleus	biological_process	0.47611	1	1	2153	9	33499	c31177_g1
GO:0005215	transporter activity	molecular_function	0.4768	1	181	2153	2448	33499	c36324_g1,c27946_g1,c34313_g1,c18910_g1,c23728_g2,c23354_g1,c12141_g1,c30262_g1,c36997_g2,c35418_g1,c36429_g1,c23040_g1,c39614_g1,c15143_g1,c35886_g2,c23672_g1,c79621_g1,c26405_g1,c75333_g1,c35068_g7,c32212_g1,c17642_g1,c36087_g1,c33797_g5,c28504_g1,c32277_g1,c34492_g1,c36724_g1,c33975_g2,c37303_g1,c30168_g1,c31609_g1,c36810_g2,c35949_g1,c32904_g1,c35218_g2,c33109_g1,c34863_g1,c81018_g1,c36648_g5…
GO:0006848	pyruvate transport	biological_process	0.47688	1	1	2153	6	33499	c35253_g2
GO:0006850	mitochondrial pyruvate transport	biological_process	0.47688	1	1	2153	6	33499	c35253_g2
GO:0004427	inorganic diphosphatase activity	molecular_function	0.47716	1	2	2153	19	33499	c36231_g2,c4744_g1
GO:0005785	signal recognition particle receptor complex	cellular_component	0.47725	1	1	2153	10	33499	c19605_g1
GO:0098772	molecular function regulator	molecular_function	0.47736	1	46	2153	654	33499	c32064_g1,c33522_g1,c36174_g1,c14898_g2,c35286_g4,c52216_g1,c37247_g1,c35296_g2,c67914_g1,c72961_g1,c24626_g1,c33109_g1,c36035_g1,c74151_g1,c3367_g1,c23546_g1,c77410_g1,c34991_g1,c48275_g1,c34567_g2,c36473_g1,c36186_g1,c8221_g1,c34784_g1,c677_g1,c37327_g2,c17601_g2,c87075_g1,c14651_g1,c35561_g1,c26718_g1,c38357_g1,c19739_g1,c26735_g1,c23617_g1,c31830_g2,c37732_g1,c28152_g1,c37366_g3,c32148_g1,c67…
GO:0006561	proline biosynthetic process	biological_process	0.47784	1	1	2153	10	33499	c28208_g1
GO:0033897	ribonuclease T2 activity	molecular_function	0.47789	1	1	2153	10	33499	c24150_g1
GO:0016776	phosphotransferase activity, phosphate group as acceptor	molecular_function	0.47836	1	3	2153	43	33499	c33813_g2,c34930_g2,c36511_g1
GO:0019033	viral tegument	cellular_component	0.47871	1	3	2153	32	33499	c26252_g1,c34683_g1,c31617_g3
GO:0009084	glutamine family amino acid biosynthetic process	biological_process	0.47988	1	4	2153	45	33499	c36884_g2,c34633_g1,c34247_g1,c28208_g1
GO:0016855	racemase and epimerase activity, acting on amino acids and derivatives	molecular_function	0.48045	1	1	2153	7	33499	c27146_g1
GO:0036361	racemase activity, acting on amino acids and derivatives	molecular_function	0.48045	1	1	2153	7	33499	c27146_g1
GO:0010833	telomere maintenance via telomere lengthening	biological_process	0.48092	1	1	2153	8	33499	c35505_g1
GO:0022402	cell cycle process	biological_process	0.48104	1	26	2153	395	33499	c35511_g1,c14989_g1,c24009_g2,c67405_g1,c9611_g1,c18706_g1,c36100_g3,c35714_g1,c37530_g1,c35592_g1,c37261_g1,c34819_g2,c63211_g1,c27246_g1,c37090_g2,c36535_g1,c36411_g7,c36051_g1,c27013_g1,c29037_g1,c34734_g5,c36978_g1,c28879_g1,c14651_g1,c35286_g4,c35758_g1
GO:0004652	polynucleotide adenylyltransferase activity	molecular_function	0.48124	1	2	2153	18	33499	c36862_g1,c37036_g2
GO:0006020	inositol metabolic process	biological_process	0.4818	1	3	2153	42	33499	c61424_g1,c35640_g1,c29953_g1
GO:1902582	single-organism intracellular transport	biological_process	0.48247	1	49	2153	604	33499	c34530_g2,c29699_g1,c28664_g1,c28859_g1,c30169_g1,c10793_g1,c30489_g1,c9999_g1,c18846_g1,c24453_g1,c36531_g1,c36487_g3,c32510_g2,c35785_g4,c17351_g2,c33734_g6,c36316_g3,c36814_g3,c28492_g2,c32244_g2,c37437_g1,c28371_g1,c37213_g2,c30420_g1,c19584_g2,c19605_g1,c34456_g4,c23325_g2,c37494_g1,c20911_g1,c37229_g1,c31177_g1,c27047_g1,c34609_g2,c35253_g2,c21496_g1,c21525_g1,c11678_g1,c33585_g1,c28780_g1,…
GO:0019205	nucleobase-containing compound kinase activity	molecular_function	0.48426	1	4	2153	61	33499	c36511_g1,c29937_g1,c34930_g2,c33813_g2
GO:0033202	DNA helicase complex	cellular_component	0.48598	1	16	2153	158	33499	c31385_g2,c21201_g1,c35131_g5,c36096_g2,c34609_g2,c32921_g2,c27991_g1,c30223_g1,c33488_g2,c36096_g3,c30538_g3,c36050_g6,c37232_g1,c9796_g1,c23784_g1,c67914_g1
GO:0044723	single-organism carbohydrate metabolic process	biological_process	0.48784	1	106	2153	1370	33499	c36730_g2,c35857_g2,c22059_g1,c33660_g1,c19739_g1,c31908_g1,c36126_g1,c31764_g3,c33256_g1,c34855_g2,c36403_g6,c21571_g1,c26983_g1,c4749_g1,c36050_g6,c34752_g2,c31996_g1,c34819_g2,c21109_g1,c30451_g1,c26606_g1,c29193_g1,c25628_g1,c39220_g1,c28152_g1,c75425_g1,c24660_g1,c77410_g1,c55880_g1,c29002_g2,c19584_g2,c21579_g1,c45307_g1,c36764_g1,c20785_g1,c36745_g1,c35950_g1,c25023_g1,c36174_g1,c61424_g1,…
GO:0007126	meiotic nuclear division	biological_process	0.48785	1	3	2153	41	33499	c27246_g1,c35714_g1,c24009_g2
GO:0051321	meiotic cell cycle	biological_process	0.48785	1	3	2153	41	33499	c35714_g1,c24009_g2,c27246_g1
GO:1903046	meiotic cell cycle process	biological_process	0.48785	1	3	2153	41	33499	c27246_g1,c35714_g1,c24009_g2
GO:0016255	attachment of GPI anchor to protein	biological_process	0.48812	1	1	2153	12	33499	c33615_g1
GO:0015969	guanosine tetraphosphate metabolic process	biological_process	0.48895	1	1	2153	5	33499	c31132_g1
GO:0034035	purine ribonucleoside bisphosphate metabolic process	biological_process	0.48895	1	1	2153	5	33499	c31132_g1
GO:0004866	endopeptidase inhibitor activity	molecular_function	0.48936	1	7	2153	101	33499	c34084_g1,c38357_g1,c34784_g1,c34991_g1,c14898_g2,c23546_g1,c36473_g1
GO:0061135	endopeptidase regulator activity	molecular_function	0.48936	1	7	2153	101	33499	c36473_g1,c23546_g1,c34991_g1,c14898_g2,c38357_g1,c34084_g1,c34784_g1
GO:0009292	genetic transfer	biological_process	0.48963	1	1	2153	8	33499	c37530_g1
GO:0005986	sucrose biosynthetic process	biological_process	0.48999	1	1	2153	6	33499	c36761_g1
GO:0050307	sucrose-phosphate phosphatase activity	molecular_function	0.48999	1	1	2153	6	33499	c36761_g1
GO:0001932	regulation of protein phosphorylation	biological_process	0.49153	1	7	2153	95	33499	c23647_g1,c32148_g1,c35455_g6,c32064_g1,c14651_g1,c16645_g1,c35286_g4
GO:0005102	receptor binding	molecular_function	0.49278	1	35	2153	478	33499	c36316_g3,c32064_g1,c28931_g4,c29346_g1,c29619_g1,c29287_g1,c36744_g1,c29165_g1,c35895_g1,c35169_g1,c37210_g6,c20113_g1,c31662_g1,c3367_g1,c23546_g1,c13235_g1,c37530_g1,c22692_g2,c35995_g1,c34567_g2,c35325_g4,c48749_g1,c34848_g5,c33678_g1,c10793_g1,c37227_g3,c33199_g3,c28472_g1,c9625_g1,c18960_g1,c33742_g1,c25398_g1,c35146_g2,c37117_g2,c25170_g1
GO:0001101	response to acid chemical	biological_process	0.49335	1	2	2153	37	33499	c36268_g2,c63983_g1
GO:0000794	condensed nuclear chromosome	cellular_component	0.49383	1	7	2153	106	33499	c36100_g3,c14989_g1,c35511_g1,c37261_g1,c34819_g2,c27246_g1,c34734_g5
GO:0004161	dimethylallyltranstransferase activity	molecular_function	0.49398	1	2	2153	16	33499	c33488_g2,c19880_g1
GO:0070069	cytochrome complex	cellular_component	0.49584	1	11	2153	160	33499	c37227_g1,c36289_g1,c55032_g1,c36503_g1,c18910_g1,c81018_g1,c12141_g1,c30262_g1,c36867_g1,c36605_g4,c35542_g2
GO:0098805	whole membrane	cellular_component	0.49587	1	27	2153	337	33499	c40761_g1,c87866_g1,c35740_g7,c32900_g1,c24453_g1,c47356_g1,c34848_g5,c31026_g2,c36978_g1,c23546_g1,c24682_g1,c15143_g1,c15225_g1,c28611_g2,c35259_g1,c22607_g1,c36021_g4,c11678_g1,c21525_g1,c29404_g1,c30382_g1,c32843_g1,c32510_g2,c28722_g1,c35785_g4,c21716_g1,c27590_g1
GO:0004568	chitinase activity	molecular_function	0.49662	1	2	2153	28	33499	c29681_g2,c14931_g1
GO:0006032	chitin catabolic process	biological_process	0.49662	1	2	2153	28	33499	c14931_g1,c29681_g2
GO:0046348	amino sugar catabolic process	biological_process	0.49662	1	2	2153	28	33499	c29681_g2,c14931_g1
GO:1901072	glucosamine-containing compound catabolic process	biological_process	0.49662	1	2	2153	28	33499	c14931_g1,c29681_g2
GO:0004190	aspartic-type endopeptidase activity	molecular_function	0.49735	1	18	2153	185	33499	c37446_g1,c35767_g4,c37503_g1,c78844_g1,c36956_g4,c32561_g1,c24817_g1,c36954_g1,c8381_g1,c36174_g1,c37338_g6,c34269_g5,c37437_g1,c23072_g1,c22340_g1,c35257_g1,c33083_g2,c30493_g1
GO:0070001	aspartic-type peptidase activity	molecular_function	0.49735	1	18	2153	185	33499	c36174_g1,c37338_g6,c24817_g1,c36954_g1,c8381_g1,c33083_g2,c30493_g1,c37437_g1,c23072_g1,c34269_g5,c22340_g1,c35257_g1,c35767_g4,c37446_g1,c32561_g1,c37503_g1,c78844_g1,c36956_g4
GO:0022603	regulation of anatomical structure morphogenesis	biological_process	0.49737	1	2	2153	18	33499	c36060_g3,c20546_g1
GO:0042592	homeostatic process	biological_process	0.49863	1	26	2153	349	33499	c33305_g1,c22332_g1,c37227_g3,c34863_g1,c26903_g1,c41311_g1,c28131_g1,c31032_g1,c88085_g1,c34860_g1,c29875_g1,c20421_g1,c35976_g3,c35505_g1,c76007_g1,c37093_g3,c37191_g3,c31725_g1,c48452_g1,c60374_g1,c27894_g1,c2754_g1,c47356_g1,c19848_g1,c37227_g1,c30955_g1
GO:0030203	glycosaminoglycan metabolic process	biological_process	0.49902	1	9	2153	94	33499	c33947_g1,c32999_g1,c36126_g1,c33947_g5,c35950_g1,c13590_g1,c36570_g2,c37385_g3,c36942_g4
GO:0006334	nucleosome assembly	biological_process	0.4991	1	4	2153	57	33499	c35857_g6,c35257_g1,c28879_g1,c35297_g1
GO:0031497	chromatin assembly	biological_process	0.4991	1	4	2153	57	33499	c35857_g6,c35257_g1,c28879_g1,c35297_g1
GO:0034728	nucleosome organization	biological_process	0.4991	1	4	2153	57	33499	c35857_g6,c35257_g1,c28879_g1,c35297_g1
GO:0005783	endoplasmic reticulum	cellular_component	0.49914	1	33	2153	470	33499	c36648_g5,c18846_g1,c36025_g1,c28927_g1,c34395_g1,c21357_g1,c36061_g2,c19605_g1,c37437_g1,c29534_g2,c51229_g1,c29326_g1,c33615_g1,c52216_g1,c25023_g1,c23742_g1,c34617_g4,c30955_g1,c31816_g2,c32941_g1,c35232_g2,c29310_g1,c37494_g1,c2299_g1,c37261_g1,c35684_g2,c26651_g1,c35954_g1,c22059_g1,c6249_g1,c33660_g1,c35976_g3,c17543_g1
GO:0006071	glycerol metabolic process	biological_process	0.49929	1	2	2153	20	33499	c26606_g1,c24327_g1
GO:0019400	alditol metabolic process	biological_process	0.49929	1	2	2153	20	33499	c24327_g1,c26606_g1
GO:0009123	nucleoside monophosphate metabolic process	biological_process	0.5001	1	64	2153	876	33499	c27023_g3,c36764_g1,c87855_g1,c24462_g1,c35601_g4,c21716_g1,c33734_g6,c61424_g1,c72598_g1,c23765_g1,c36511_g1,c9480_g1,c68835_g1,c37422_g1,c30989_g2,c27461_g1,c35802_g2,c30382_g1,c26983_g1,c33388_g9,c4744_g1,c37227_g1,c36289_g1,c35383_g1,c31075_g1,c20546_g1,c31360_g1,c37191_g3,c35441_g1,c33813_g2,c25613_g1,c55032_g1,c31609_g1,c36810_g2,c36724_g1,c33975_g2,c29404_g1,c35286_g4,c32531_g1,c37036_g4,c…
GO:0004140	dephospho-CoA kinase activity	molecular_function	0.50022	1	2	2153	18	33499	c36957_g4,c21579_g1
GO:0008080	N-acetyltransferase activity	molecular_function	0.5011	1	7	2153	93	33499	c33167_g1,c74725_g1,c29404_g1,c34761_g2,c27300_g1,c26820_g1,c24916_g1
GO:0030414	peptidase inhibitor activity	molecular_function	0.50126	1	8	2153	117	33499	c36473_g1,c35296_g2,c34991_g1,c14898_g2,c23546_g1,c38357_g1,c34084_g1,c34784_g1
GO:0061134	peptidase regulator activity	molecular_function	0.50126	1	8	2153	117	33499	c35296_g2,c36473_g1,c34991_g1,c14898_g2,c23546_g1,c34784_g1,c34084_g1,c38357_g1
GO:0006353	DNA-templated transcription, termination	biological_process	0.5021	1	3	2153	35	33499	c35664_g1,c37046_g7,c33954_g1
GO:0004435	phosphatidylinositol phospholipase C activity	molecular_function	0.50236	1	2	2153	21	33499	c16002_g1,c35047_g1
GO:0004629	phospholipase C activity	molecular_function	0.50236	1	2	2153	21	33499	c16002_g1,c35047_g1
GO:0006638	neutral lipid metabolic process	biological_process	0.50236	1	2	2153	21	33499	c16002_g1,c35047_g1
GO:0006639	acylglycerol metabolic process	biological_process	0.50236	1	2	2153	21	33499	c16002_g1,c35047_g1
GO:0046339	diacylglycerol metabolic process	biological_process	0.50236	1	2	2153	21	33499	c35047_g1,c16002_g1
GO:0051347	positive regulation of transferase activity	biological_process	0.50256	1	1	2153	10	33499	c35505_g1
GO:0051172	negative regulation of nitrogen compound metabolic process	biological_process	0.50411	1	8	2153	97	33499	c36186_g1,c36889_g4,c33835_g1,c35561_g1,c35664_g1,c35286_g4,c23617_g1,c36035_g1
GO:0098742	cell-cell adhesion via plasma-membrane adhesion molecules	biological_process	0.50463	1	2	2153	70	33499	c21357_g1,c92547_g1
GO:0065008	regulation of biological quality	biological_process	0.50495	1	65	2153	864	33499	c33305_g1,c22332_g1,c37227_g3,c28472_g1,c28611_g2,c88085_g1,c34860_g1,c22192_g1,c36761_g2,c29875_g1,c35976_g3,c35505_g1,c28947_g1,c37191_g3,c30079_g1,c60374_g1,c2754_g1,c36267_g4,c37227_g1,c30955_g1,c14898_g2,c35927_g3,c35763_g2,c41311_g1,c33423_g1,c20583_g2,c13596_g2,c37093_g3,c35220_g1,c31725_g1,c48452_g1,c53479_g1,c26609_g1,c35302_g3,c24859_g1,c26903_g1,c23811_g1,c34163_g3,c20421_g1,c33770_g2,…
GO:0005125	cytokine activity	molecular_function	0.50638	1	2	2153	22	33499	c33742_g1,c9625_g1
GO:0004930	G-protein coupled receptor activity	molecular_function	0.50718	1	8	2153	104	33499	c35257_g1,c19849_g1,c29695_g1,c27246_g1,c31476_g2,c35247_g4,c37188_g1,c35286_g4
GO:0044272	sulfur compound biosynthetic process	biological_process	0.50733	1	11	2153	141	33499	c37099_g3,c33761_g1,c31476_g3,c34247_g1,c37379_g5,c26258_g1,c32639_g2,c36434_g1,c37227_g3,c13590_g1,c35779_g2
GO:0000793	condensed chromosome	cellular_component	0.5075	1	8	2153	122	33499	c36100_g3,c37261_g1,c34819_g2,c27246_g1,c14989_g1,c35511_g1,c9611_g1,c34734_g5
GO:0042578	phosphoric ester hydrolase activity	molecular_function	0.50768	1	36	2153	449	33499	c34673_g1,c35047_g1,c24327_g1,c33853_g2,c30155_g1,c15607_g2,c22079_g1,c26122_g1,c31363_g1,c34768_g1,c28131_g1,c36832_g7,c19584_g2,c63983_g1,c36761_g1,c35640_g1,c16002_g1,c34366_g2,c31559_g1,c25425_g1,c17661_g1,c21264_g1,c36491_g3,c34609_g2,c26606_g1,c10498_g1,c27833_g1,c14600_g1,c79814_g1,c35318_g1,c76007_g1,c32533_g3,c30538_g3,c27946_g1,c37341_g2,c29897_g2
GO:2000026	regulation of multicellular organismal development	biological_process	0.50899	1	2	2153	28	33499	c20546_g1,c29346_g1
GO:0051338	regulation of transferase activity	biological_process	0.50911	1	8	2153	108	33499	c35455_g6,c35505_g1,c23647_g1,c32148_g1,c35286_g4,c16645_g1,c14651_g1,c32064_g1
GO:0004813	alanine-tRNA ligase activity	molecular_function	0.50973	1	1	2153	10	33499	c34980_g2
GO:0006419	alanyl-tRNA aminoacylation	biological_process	0.50973	1	1	2153	10	33499	c34980_g2
GO:0008026	ATP-dependent helicase activity	molecular_function	0.5106	1	28	2153	273	33499	c31209_g1,c34720_g1,c16847_g1,c34713_g1,c35616_g5,c29734_g1,c39459_g1,c30554_g1,c35643_g3,c20408_g1,c26459_g1,c36245_g2,c35680_g3,c27161_g1,c26153_g1,c35821_g1,c36316_g3,c34752_g2,c36279_g1,c33749_g1,c9796_g1,c37302_g4,c35293_g2,c30868_g1,c33488_g2,c36595_g4,c37438_g5,c37175_g2
GO:0070035	purine NTP-dependent helicase activity	molecular_function	0.5106	1	28	2153	273	33499	c30868_g1,c33488_g2,c37438_g5,c36595_g4,c37175_g2,c36316_g3,c34752_g2,c36279_g1,c33749_g1,c9796_g1,c35293_g2,c37302_g4,c36245_g2,c35680_g3,c27161_g1,c26153_g1,c35821_g1,c31209_g1,c34720_g1,c35616_g5,c16847_g1,c34713_g1,c29734_g1,c39459_g1,c30554_g1,c35643_g3,c26459_g1,c20408_g1
GO:0005618	cell wall	cellular_component	0.51178	1	10	2153	178	33499	c21571_g1,c36720_g1,c28152_g1,c10031_g1,c77410_g1,c35715_g4,c37327_g2,c18870_g2,c9709_g1,c66886_g1
GO:0000015	phosphopyruvate hydratase complex	cellular_component	0.51197	1	1	2153	10	33499	c26985_g1
GO:0004634	phosphopyruvate hydratase activity	molecular_function	0.51197	1	1	2153	10	33499	c26985_g1
GO:0032505	reproduction of a single-celled organism	biological_process	0.51222	1	6	2153	87	33499	c27013_g1,c28879_g1,c36978_g1,c35758_g1,c37530_g1,c18706_g1
GO:0043093	FtsZ-dependent cytokinesis	biological_process	0.51222	1	6	2153	87	33499	c28879_g1,c27013_g1,c37530_g1,c18706_g1,c35758_g1,c36978_g1
GO:0022884	macromolecule transmembrane transporter activity	molecular_function	0.51298	1	3	2153	35	33499	c33101_g5,c19825_g1,c37437_g1
GO:0005509	calcium ion binding	molecular_function	0.51481	1	34	2153	550	33499	c29218_g1,c32289_g1,c35448_g5,c16002_g1,c35296_g2,c63983_g1,c92547_g1,c18847_g1,c35895_g1,c6607_g1,c29344_g1,c24660_g1,c17895_g1,c18563_g1,c2109_g1,c35415_g1,c35663_g5,c19070_g1,c28482_g1,c35047_g1,c32436_g1,c69539_g1,c35954_g1,c35303_g5,c32212_g1,c34627_g1,c35318_g1,c25660_g1,c35116_g5,c34866_g1,c18929_g1,c78986_g1,c48915_g1,c30955_g1
GO:0005886	plasma membrane	cellular_component	0.51505	1	31	2153	433	33499	c59384_g1,c36267_g4,c76622_g1,c32678_g3,c27894_g1,c47356_g1,c34848_g5,c32463_g2,c36889_g3,c37410_g3,c35146_g2,c28664_g1,c37437_g1,c53171_g1,c36570_g1,c35976_g3,c23546_g1,c75292_g1,c73287_g1,c15271_g1,c22944_g1,c35903_g2,c28611_g2,c33749_g1,c30935_g1,c63983_g1,c27590_g1,c28931_g4,c35927_g3,c35302_g3,c36315_g1
GO:0030976	thiamine pyrophosphate binding	molecular_function	0.51568	1	3	2153	34	33499	c10727_g1,c7619_g1,c27052_g1
GO:0008252	nucleotidase activity	molecular_function	0.51621	1	1	2153	8	33499	c34366_g2
GO:0006665	sphingolipid metabolic process	biological_process	0.51731	1	7	2153	80	33499	c33947_g1,c33947_g5,c30959_g1,c36126_g1,c37385_g3,c34866_g1,c35950_g1
GO:1901566	organonitrogen compound biosynthetic process	biological_process	0.51834	1	198	2153	2796	33499	c30955_g1,c31075_g1,c37196_g7,c29896_g1,c35383_g1,c87866_g1,c4483_g1,c31360_g1,c20546_g1,c37099_g4,c30156_g1,c37191_g3,c32941_g1,c24365_g3,c36256_g2,c30441_g1,c36347_g5,c34360_g3,c30382_g1,c36733_g1,c30989_g2,c37422_g1,c37227_g3,c28349_g1,c4749_g1,c37232_g1,c35878_g1,c32578_g1,c33761_g1,c24590_g1,c32673_g3,c21791_g1,c29975_g1,c15743_g1,c25399_g2,c34883_g1,c20614_g1,c35658_g4,c37183_g1,c33734_g6,c…
GO:0034453	microtubule anchoring	biological_process	0.519	1	4	2153	57	33499	c34734_g5,c34819_g2,c37261_g1,c36100_g3
GO:0009161	ribonucleoside monophosphate metabolic process	biological_process	0.51918	1	63	2153	869	33499	c20546_g1,c36406_g4,c31360_g1,c34930_g2,c29937_g1,c31075_g1,c4744_g1,c37227_g1,c34247_g1,c36289_g1,c35383_g1,c35441_g1,c33813_g2,c25613_g1,c36231_g2,c28504_g1,c36580_g2,c37191_g3,c26410_g1,c12141_g1,c34692_g1,c18910_g1,c15143_g1,c39614_g1,c30752_g1,c33388_g9,c26983_g1,c30935_g1,c35802_g2,c30382_g1,c37422_g1,c30989_g2,c27461_g1,c31617_g3,c26985_g1,c81018_g1,c32900_g1,c36648_g5,c61424_g1,c72598_g1,…
GO:0043385	mycotoxin metabolic process	biological_process	0.51928	1	1	2153	13	33499	c25987_g1
GO:0043386	mycotoxin biosynthetic process	biological_process	0.51928	1	1	2153	13	33499	c25987_g1
GO:0045122	aflatoxin biosynthetic process	biological_process	0.51928	1	1	2153	13	33499	c25987_g1
GO:0046222	aflatoxin metabolic process	biological_process	0.51928	1	1	2153	13	33499	c25987_g1
GO:1901376	organic heteropentacyclic compound metabolic process	biological_process	0.51928	1	1	2153	13	33499	c25987_g1
GO:1901378	organic heteropentacyclic compound biosynthetic process	biological_process	0.51928	1	1	2153	13	33499	c25987_g1
GO:0007531	mating type determination	biological_process	0.51936	1	1	2153	5	33499	c32064_g1
GO:0007532	regulation of mating-type specific transcription, DNA-templated	biological_process	0.51936	1	1	2153	5	33499	c32064_g1
GO:0045165	cell fate commitment	biological_process	0.51936	1	1	2153	5	33499	c32064_g1
GO:0045895	positive regulation of mating-type specific transcription, DNA-templated	biological_process	0.51936	1	1	2153	5	33499	c32064_g1
GO:0005982	starch metabolic process	biological_process	0.51967	1	27	2153	373	33499	c37327_g2,c36685_g5,c35047_g1,c18870_g2,c9709_g1,c31996_g1,c28355_g1,c29193_g1,c28927_g1,c28152_g1,c24660_g1,c25095_g1,c77410_g1,c37732_g1,c74151_g1,c26941_g1,c35715_g4,c19739_g1,c29002_g2,c20785_g1,c34855_g2,c36761_g1,c21571_g1,c52216_g1,c34855_g3,c36720_g1,c25023_g1
GO:0032784	regulation of DNA-templated transcription, elongation	biological_process	0.52039	1	1	2153	6	33499	c3758_g1
GO:0008107	galactoside 2-alpha-L-fucosyltransferase activity	molecular_function	0.52042	1	1	2153	10	33499	c30959_g1
GO:0031127	alpha-(1,2)-fucosyltransferase activity	molecular_function	0.52042	1	1	2153	10	33499	c30959_g1
GO:0019693	ribose phosphate metabolic process	biological_process	0.52078	1	74	2153	1019	33499	c36745_g1,c87855_g1,c36764_g1,c21579_g1,c27023_g3,c33734_g6,c35601_g4,c21716_g1,c24462_g1,c17130_g1,c72598_g1,c61424_g1,c68835_g1,c9480_g1,c36511_g1,c23765_g1,c31764_g3,c33388_g9,c35364_g1,c26983_g1,c30382_g1,c35802_g2,c27461_g1,c30989_g2,c37422_g1,c20546_g1,c31360_g1,c31075_g1,c37227_g1,c36289_g1,c35383_g1,c4744_g1,c35441_g1,c33813_g2,c25613_g1,c37191_g3,c33975_g2,c36724_g1,c36810_g2,c31609_g1,c…
GO:0016423	tRNA (guanine) methyltransferase activity	molecular_function	0.52125	1	4	2153	46	33499	c30002_g1,c34589_g1,c35386_g3,c84737_g1
GO:0032561	guanyl ribonucleotide binding	molecular_function	0.5216	1	64	2153	828	33499	c36697_g1,c25928_g1,c23950_g1,c36015_g4,c34528_g4,c19605_g1,c21579_g1,c19584_g2,c91587_g1,c28753_g1,c30824_g2,c36885_g8,c36304_g1,c31144_g1,c33761_g1,c22212_g1,c33585_g1,c27083_g1,c37375_g4,c37232_g1,c32403_g2,c32476_g1,c36976_g6,c19398_g1,c36899_g4,c37261_g1,c21109_g1,c32483_g4,c37417_g1,c59384_g1,c36067_g6,c20689_g2,c28273_g1,c33954_g1,c35131_g5,c34609_g2,c20775_g1,c32968_g1,c35227_g2,c21894_g1…
GO:0090150	establishment of protein localization to membrane	biological_process	0.52187	1	14	2153	146	33499	c27047_g1,c28859_g1,c37437_g1,c18846_g1,c19584_g2,c34609_g2,c30194_g1,c19605_g1,c37494_g1,c33585_g1,c28780_g1,c37232_g1,c34530_g2,c33734_g6
GO:0044087	regulation of cellular component biogenesis	biological_process	0.52192	1	3	2153	39	33499	c33423_g1,c27372_g1,c35220_g1
GO:0005849	mRNA cleavage factor complex	cellular_component	0.52213	1	1	2153	10	33499	c33199_g3
GO:0006378	mRNA polyadenylation	biological_process	0.52213	1	1	2153	10	33499	c33199_g3
GO:0031124	mRNA 3'-end processing	biological_process	0.52213	1	1	2153	10	33499	c33199_g3
GO:0015399	primary active transmembrane transporter activity	molecular_function	0.52235	1	24	2153	282	33499	c19398_g1,c27946_g1,c15143_g1,c23950_g1,c24427_g1,c35418_g1,c32904_g1,c21716_g1,c35286_g4,c30382_g1,c36697_g1,c19825_g1,c34689_g1,c29404_g1,c28273_g1,c34848_g5,c32900_g1,c72598_g1,c25613_g1,c35441_g1,c36231_g2,c36586_g1,c37019_g3,c35643_g3
GO:0015405	P-P-bond-hydrolysis-driven transmembrane transporter activity	molecular_function	0.52235	1	24	2153	282	33499	c35643_g3,c37019_g3,c36586_g1,c36231_g2,c35441_g1,c25613_g1,c72598_g1,c32900_g1,c34848_g5,c28273_g1,c29404_g1,c34689_g1,c19825_g1,c30382_g1,c36697_g1,c35286_g4,c32904_g1,c21716_g1,c24427_g1,c35418_g1,c23950_g1,c15143_g1,c27946_g1,c19398_g1
GO:0006506	GPI anchor biosynthetic process	biological_process	0.5226	1	5	2153	67	33499	c34395_g1,c51229_g1,c33615_g1,c11237_g1,c36061_g2
GO:0055036	virion membrane	cellular_component	0.52263	1	2	2153	23	33499	c36096_g2,c34531_g5
GO:0009399	nitrogen fixation	biological_process	0.52276	1	1	2153	11	33499	c22775_g1
GO:0046655	folic acid metabolic process	biological_process	0.52436	1	5	2153	68	33499	c36889_g4,c36036_g1,c37283_g7,c32673_g5,c36870_g1
GO:0046656	folic acid biosynthetic process	biological_process	0.52436	1	5	2153	68	33499	c36870_g1,c37283_g7,c32673_g5,c36036_g1,c36889_g4
GO:0006891	intra-Golgi vesicle-mediated transport	biological_process	0.52449	1	7	2153	83	33499	c37213_g2,c36429_g1,c36487_g3,c35173_g1,c34456_g4,c37229_g1,c30420_g1
GO:0008121	ubiquinol-cytochrome-c reductase activity	molecular_function	0.52484	1	3	2153	44	33499	c36810_g2,c36580_g2,c24114_g1
GO:0016681	oxidoreductase activity, acting on diphenols and related substances as donors, cytochrome as acceptor	molecular_function	0.52484	1	3	2153	44	33499	c24114_g1,c36580_g2,c36810_g2
GO:0007155	cell adhesion	biological_process	0.52503	1	17	2153	284	33499	c28518_g1,c28385_g1,c29346_g1,c36479_g1,c22066_g1,c92547_g1,c33451_g5,c35455_g6,c37019_g1,c35672_g2,c21357_g1,c36534_g1,c36816_g7,c25170_g1,c35116_g4,c27547_g1,c36700_g5
GO:0004177	aminopeptidase activity	molecular_function	0.52543	1	5	2153	59	33499	c28113_g1,c27396_g1,c25650_g1,c31683_g2,c20768_g1
GO:0031399	regulation of protein modification process	biological_process	0.52559	1	8	2153	118	33499	c35455_g6,c1945_g1,c23647_g1,c35286_g4,c16645_g1,c14651_g1,c32064_g1,c32148_g1
GO:0048522	positive regulation of cellular process	biological_process	0.52564	1	21	2153	325	33499	c33734_g6,c32064_g1,c63983_g1,c35856_g1,c18910_g1,c19584_g2,c35470_g3,c29525_g1,c34860_g1,c34163_g3,c35505_g1,c1391_g1,c30826_g1,c57855_g1,c35435_g1,c30610_g2,c33761_g1,c48749_g1,c27372_g1,c87866_g1,c30298_g1
GO:0031341	regulation of cell killing	biological_process	0.52571	1	1	2153	7	33499	c34163_g3
GO:0046677	response to antibiotic	biological_process	0.52723	1	2	2153	27	33499	c27300_g1,c22396_g1
GO:0003899	DNA-directed RNA polymerase activity	molecular_function	0.52897	1	24	2153	323	33499	c32466_g1,c27036_g1,c625_g1,c37052_g2,c37494_g1,c34819_g2,c36864_g1,c26558_g1,c31875_g3,c19691_g1,c25941_g1,c23715_g1,c18929_g1,c37403_g2,c31709_g5,c78844_g1,c34385_g5,c36376_g6,c4252_g1,c45607_g1,c34027_g6,c28780_g1,c10698_g1,c1689_g1
GO:0000502	proteasome complex	cellular_component	0.53003	1	7	2153	87	33499	c37117_g2,c24626_g1,c28504_g1,c31742_g1,c37368_g1,c30883_g1,c30306_g1
GO:0016782	transferase activity, transferring sulfur-containing groups	molecular_function	0.53024	1	3	2153	46	33499	c35940_g3,c37283_g7,c36081_g3
GO:0006405	RNA export from nucleus	biological_process	0.53038	1	3	2153	36	33499	c32244_g2,c29346_g1,c31177_g1
GO:0051168	nuclear export	biological_process	0.53038	1	3	2153	36	33499	c29346_g1,c31177_g1,c32244_g2
GO:0008907	integrase activity	molecular_function	0.53039	1	1	2153	10	33499	c32101_g1
GO:0005496	steroid binding	molecular_function	0.53065	1	2	2153	23	33499	c57716_g1,c36679_g2
GO:0046034	ATP metabolic process	biological_process	0.53193	1	59	2153	817	33499	c36406_g4,c31360_g1,c20546_g1,c34930_g2,c31075_g1,c37227_g1,c36289_g1,c35383_g1,c4744_g1,c36231_g2,c33813_g2,c35441_g1,c25613_g1,c28504_g1,c36580_g2,c37191_g3,c26410_g1,c12141_g1,c18910_g1,c34692_g1,c15143_g1,c39614_g1,c30752_g1,c26983_g1,c30382_g1,c35802_g2,c27461_g1,c37422_g1,c30989_g2,c31617_g3,c26985_g1,c81018_g1,c36648_g5,c32900_g1,c72598_g1,c61424_g1,c37036_g4,c32531_g1,c68835_g1,c24114_g1,…
GO:0045202	synapse	cellular_component	0.53228	1	2	2153	23	33499	c23546_g1,c34848_g5
GO:0003697	single-stranded DNA binding	molecular_function	0.53371	1	3	2153	42	33499	c35253_g2,c19584_g2,c9796_g1
GO:0004345	glucose-6-phosphate dehydrogenase activity	molecular_function	0.53467	1	1	2153	11	33499	c36745_g1
GO:0004014	adenosylmethionine decarboxylase activity	molecular_function	0.53499	1	1	2153	10	33499	c32943_g2
GO:0008216	spermidine metabolic process	biological_process	0.53499	1	1	2153	10	33499	c32943_g2
GO:0008295	spermidine biosynthetic process	biological_process	0.53499	1	1	2153	10	33499	c32943_g2
GO:0010498	proteasomal protein catabolic process	biological_process	0.53592	1	4	2153	56	33499	c27296_g1,c34535_g2,c36411_g7,c24327_g1
GO:0009522	photosystem I	cellular_component	0.53619	1	4	2153	51	33499	c34326_g2,c37453_g1,c35472_g3,c36994_g1
GO:0016469	proton-transporting two-sector ATPase complex	cellular_component	0.53737	1	40	2153	534	33499	c26410_g1,c15143_g1,c39614_g1,c24682_g1,c35173_g1,c30382_g1,c27461_g1,c37422_g1,c30989_g2,c20546_g1,c19119_g1,c31360_g1,c36406_g4,c31075_g1,c59384_g1,c35383_g1,c35068_g7,c25613_g1,c28504_g1,c37261_g1,c37191_g3,c33975_g2,c36724_g1,c31609_g1,c33734_g6,c35601_g4,c21716_g1,c35286_g4,c32843_g1,c24462_g1,c29404_g1,c31617_g3,c32900_g1,c36648_g5,c72598_g1,c32531_g1,c9480_g1,c36884_g2,c23765_g1,c37045_g1
GO:0051090	regulation of sequence-specific DNA binding transcription factor activity	biological_process	0.53778	1	1	2153	7	33499	c87075_g1
GO:0009220	pyrimidine ribonucleotide biosynthetic process	biological_process	0.53785	1	2	2153	32	33499	c29937_g1,c34247_g1
GO:0000786	nucleosome	cellular_component	0.53863	1	3	2153	40	33499	c22451_g1,c35257_g1,c25854_g1
GO:0044183	protein binding involved in protein folding	molecular_function	0.53875	1	3	2153	26	33499	c36816_g7,c15143_g1,c24682_g1
GO:0004174	electron-transferring-flavoprotein dehydrogenase activity	molecular_function	0.53884	1	1	2153	5	33499	c26883_g1
GO:0016649	oxidoreductase activity, acting on the CH-NH group of donors, quinone or similar compound as acceptor	molecular_function	0.53884	1	1	2153	5	33499	c26883_g1
GO:1901657	glycosyl compound metabolic process	biological_process	0.53894	1	78	2153	1098	33499	c35441_g1,c25613_g1,c33813_g2,c37191_g3,c31360_g1,c20546_g1,c4744_g1,c36289_g1,c37227_g1,c35383_g1,c31075_g1,c30633_g2,c26983_g1,c35364_g1,c33388_g9,c30989_g2,c37422_g1,c27461_g1,c35802_g2,c30382_g1,c9480_g1,c68835_g1,c23765_g1,c36511_g1,c84737_g1,c61424_g1,c17130_g1,c72598_g1,c35601_g4,c21716_g1,c33734_g6,c24462_g1,c21579_g1,c36764_g1,c87855_g1,c31476_g3,c24271_g2,c27023_g3,c31132_g1,c34589_g1,c…
GO:0006497	protein lipidation	biological_process	0.53915	1	5	2153	68	33499	c34395_g1,c51229_g1,c33615_g1,c11237_g1,c36061_g2
GO:0042158	lipoprotein biosynthetic process	biological_process	0.53915	1	5	2153	68	33499	c34395_g1,c51229_g1,c33615_g1,c11237_g1,c36061_g2
GO:0034250	positive regulation of cellular amide metabolic process	biological_process	0.54038	1	1	2153	14	33499	c35856_g1
GO:0045727	positive regulation of translation	biological_process	0.54038	1	1	2153	14	33499	c35856_g1
GO:0006259	DNA metabolic process	biological_process	0.54089	1	171	2153	2170	33499	c35435_g2,c36623_g2,c29346_g1,c28834_g2,c36885_g9,c25928_g1,c35512_g5,c37175_g2,c36599_g1,c4371_g1,c35658_g3,c30744_g1,c32957_g1,c36511_g1,c27747_g1,c37282_g6,c37503_g1,c33991_g1,c36041_g3,c33938_g1,c35958_g11,c87075_g1,c71644_g1,c35857_g6,c49498_g1,c75292_g1,c35256_g2,c35505_g1,c56815_g1,c1983_g1,c34613_g1,c36053_g5,c34819_g2,c32101_g1,c34609_g2,c35131_g5,c36491_g3,c37227_g1,c35386_g1,c31068_g3,…
GO:0009452	7-methylguanosine RNA capping	biological_process	0.54099	1	5	2153	49	33499	c27833_g1,c84737_g1,c18813_g1,c29399_g1,c32533_g3
GO:0036260	RNA capping	biological_process	0.54099	1	5	2153	49	33499	c29399_g1,c18813_g1,c32533_g3,c84737_g1,c27833_g1
GO:0070569	uridylyltransferase activity	molecular_function	0.54123	1	1	2153	9	33499	c36403_g6
GO:0006022	aminoglycan metabolic process	biological_process	0.54143	1	12	2153	159	33499	c21201_g1,c36126_g1,c29681_g2,c32999_g1,c33947_g1,c37385_g3,c36942_g4,c35950_g1,c36570_g2,c13590_g1,c33947_g5,c14931_g1
GO:0009309	amine biosynthetic process	biological_process	0.54217	1	8	2153	93	33499	c4483_g1,c26985_g1,c21579_g1,c26258_g1,c35148_g3,c32943_g2,c32673_g3,c36733_g1
GO:0042401	cellular biogenic amine biosynthetic process	biological_process	0.54217	1	8	2153	93	33499	c32943_g2,c32673_g3,c36733_g1,c26985_g1,c4483_g1,c21579_g1,c26258_g1,c35148_g3
GO:0003779	actin binding	molecular_function	0.54244	1	14	2153	191	33499	c26302_g1,c35882_g3,c37210_g6,c88588_g1,c20113_g1,c26383_g1,c32960_g2,c26690_g1,c33442_g4,c35976_g1,c32880_g1,c35664_g1,c36445_g1,c36519_g10
GO:0072657	protein localization to membrane	biological_process	0.54408	1	14	2153	149	33499	c28859_g1,c27047_g1,c37437_g1,c34609_g2,c19584_g2,c18846_g1,c19605_g1,c30194_g1,c37494_g1,c28780_g1,c33585_g1,c37232_g1,c34530_g2,c33734_g6
GO:0016410	N-acyltransferase activity	molecular_function	0.54537	1	8	2153	111	33499	c34761_g2,c33167_g1,c74725_g1,c24916_g1,c26820_g1,c27300_g1,c26220_g1,c29404_g1
GO:0007166	cell surface receptor signaling pathway	biological_process	0.54613	1	10	2153	128	33499	c21994_g1,c8307_g1,c13059_g1,c36652_g2,c35857_g2,c13235_g1,c37005_g1,c35088_g4,c34567_g2,c74743_g1
GO:0010565	regulation of cellular ketone metabolic process	biological_process	0.54665	1	1	2153	7	33499	c33803_g1
GO:0019216	regulation of lipid metabolic process	biological_process	0.54665	1	1	2153	7	33499	c33803_g1
GO:0019217	regulation of fatty acid metabolic process	biological_process	0.54665	1	1	2153	7	33499	c33803_g1
GO:0006403	RNA localization	biological_process	0.54743	1	5	2153	60	33499	c31177_g1,c29346_g1,c33101_g5,c32244_g2,c37437_g1
GO:0050657	nucleic acid transport	biological_process	0.54743	1	5	2153	60	33499	c32244_g2,c37437_g1,c29346_g1,c31177_g1,c33101_g5
GO:0050658	RNA transport	biological_process	0.54743	1	5	2153	60	33499	c32244_g2,c37437_g1,c31177_g1,c29346_g1,c33101_g5
GO:0051236	establishment of RNA localization	biological_process	0.54743	1	5	2153	60	33499	c32244_g2,c37437_g1,c29346_g1,c31177_g1,c33101_g5
GO:0016813	hydrolase activity, acting on carbon-nitrogen (but not peptide) bonds, in linear amidines	molecular_function	0.54841	1	3	2153	31	33499	c28482_g1,c35895_g1,c35131_g5
GO:0030623	U5 snRNA binding	molecular_function	0.54859	1	1	2153	6	33499	c31249_g2
GO:0005525	GTP binding	molecular_function	0.54932	1	63	2153	822	33499	c27083_g1,c37375_g4,c37232_g1,c33585_g1,c36212_g1,c34919_g1,c36976_g6,c19398_g1,c27946_g1,c36096_g3,c32403_g2,c32476_g1,c23785_g1,c35418_g1,c35228_g2,c30461_g1,c35714_g1,c13550_g1,c32483_g4,c76007_g1,c37417_g1,c37261_g1,c36899_g4,c21109_g1,c32508_g1,c36067_g6,c36598_g7,c20689_g2,c28273_g1,c35131_g5,c33954_g1,c34609_g2,c20775_g1,c59384_g1,c27047_g1,c36697_g1,c25928_g1,c32968_g1,c34528_g4,c39644_g1…
GO:0009218	pyrimidine ribonucleotide metabolic process	biological_process	0.54944	1	2	2153	34	33499	c29937_g1,c34247_g1
GO:0019538	protein metabolic process	biological_process	0.54995	1	434	2153	5914	33499	c40876_g1,c13986_g1,c49019_g1,c26355_g1,c32206_g4,c33947_g1,c36524_g5,c37327_g2,c23829_g1,c36088_g2,c35475_g2,c29404_g1,c26220_g1,c34027_g6,c21415_g1,c35871_g4,c24817_g1,c31161_g1,c23570_g3,c33812_g7,c36401_g1,c33167_g1,c28636_g3,c34589_g1,c11824_g1,c35379_g4,c32590_g1,c23905_g1,c24612_g1,c33442_g4,c33181_g2,c27296_g1,c38325_g1,c47546_g1,c33324_g4,c29620_g1,c21496_g1,c36957_g4,c24922_g1,c60982_g1…
GO:0005549	odorant binding	molecular_function	0.55034	1	1	2153	14	33499	c58173_g1
GO:0000910	cytokinesis	biological_process	0.55044	1	9	2153	131	33499	c35758_g1,c37530_g1,c28879_g1,c36978_g1,c29037_g1,c18706_g1,c67405_g1,c27013_g1,c36051_g1
GO:0006753	nucleoside phosphate metabolic process	biological_process	0.55073	1	94	2153	1296	33499	c36884_g2,c34770_g1,c37045_g1,c24114_g1,c30246_g2,c32531_g1,c37036_g4,c26985_g1,c31617_g3,c36648_g5,c81018_g1,c32900_g1,c29404_g1,c32904_g1,c10727_g1,c35286_g4,c36810_g2,c36570_g1,c55032_g1,c31609_g1,c33975_g2,c36724_g1,c28504_g1,c36580_g2,c31132_g1,c36231_g2,c36957_g4,c34247_g1,c36406_g4,c34930_g2,c29937_g1,c31387_g1,c30935_g1,c29897_g2,c30752_g1,c36329_g1,c26941_g1,c39614_g1,c15143_g1,c33770_g2…
GO:0033588	Elongator holoenzyme complex	cellular_component	0.55116	1	1	2153	10	33499	c30343_g2
GO:0009126	purine nucleoside monophosphate metabolic process	biological_process	0.55195	1	61	2153	846	33499	c36511_g1,c36884_g2,c23765_g1,c37045_g1,c68835_g1,c24114_g1,c9480_g1,c61424_g1,c72598_g1,c32531_g1,c37036_g4,c31617_g3,c26985_g1,c36648_g5,c81018_g1,c32900_g1,c24462_g1,c29404_g1,c35601_g4,c21716_g1,c33734_g6,c35286_g4,c36810_g2,c27023_g3,c55032_g1,c31609_g1,c36764_g1,c87855_g1,c33975_g2,c36724_g1,c28504_g1,c36580_g2,c37191_g3,c25613_g1,c35441_g1,c33813_g2,c36231_g2,c31075_g1,c4744_g1,c37227_g1,c…
GO:0009167	purine ribonucleoside monophosphate metabolic process	biological_process	0.55195	1	61	2153	846	33499	c23765_g1,c37045_g1,c36511_g1,c36884_g2,c9480_g1,c68835_g1,c24114_g1,c32531_g1,c37036_g4,c61424_g1,c72598_g1,c32900_g1,c81018_g1,c36648_g5,c31617_g3,c26985_g1,c29404_g1,c24462_g1,c35286_g4,c35601_g4,c21716_g1,c33734_g6,c55032_g1,c31609_g1,c36810_g2,c27023_g3,c36724_g1,c87855_g1,c36764_g1,c33975_g2,c37191_g3,c36580_g2,c28504_g1,c35441_g1,c33813_g2,c25613_g1,c36231_g2,c4744_g1,c36289_g1,c37227_g1,c…
GO:0000795	synaptonemal complex	cellular_component	0.55482	1	1	2153	11	33499	c27246_g1
GO:0038023	signaling receptor activity	molecular_function	0.55502	1	24	2153	317	33499	c36679_g2,c36652_g2,c79621_g1,c57716_g1,c36908_g1,c27246_g1,c31476_g2,c35247_g4,c34950_g1,c34643_g4,c28664_g1,c35257_g1,c58173_g1,c19849_g1,c70270_g1,c34633_g3,c29695_g1,c28148_g1,c25928_g1,c21713_g2,c37188_g1,c52199_g1,c35286_g4,c25006_g1
GO:0060627	regulation of vesicle-mediated transport	biological_process	0.55534	1	2	2153	18	33499	c37470_g1,c33734_g6
GO:0005047	signal recognition particle binding	molecular_function	0.55551	1	1	2153	11	33499	c19605_g1
GO:0000122	negative regulation of transcription from RNA polymerase II promoter	biological_process	0.55583	1	1	2153	8	33499	c35286_g4
GO:0004096	catalase activity	molecular_function	0.55616	1	1	2153	12	33499	c30597_g1
GO:0016407	acetyltransferase activity	molecular_function	0.55625	1	8	2153	112	33499	c27300_g1,c24916_g1,c26820_g1,c29404_g1,c34761_g2,c33684_g1,c74725_g1,c33167_g1
GO:0009067	aspartate family amino acid biosynthetic process	biological_process	0.55667	1	7	2153	86	33499	c37099_g3,c31764_g3,c56975_g1,c20614_g1,c37379_g5,c35779_g2,c23169_g1
GO:0051766	inositol trisphosphate kinase activity	molecular_function	0.55671	1	1	2153	14	33499	c32007_g2
GO:0032403	protein complex binding	molecular_function	0.55723	1	23	2153	292	33499	c23950_g1,c34868_g1,c34206_g4,c29804_g1,c35418_g1,c29037_g1,c19584_g2,c69539_g1,c26903_g1,c32904_g1,c36279_g1,c37484_g3,c36020_g4,c36652_g2,c18706_g1,c21438_g1,c2754_g1,c33638_g1,c36245_g2,c20775_g1,c21109_g1,c30461_g1,c35232_g2
GO:0006661	phosphatidylinositol biosynthetic process	biological_process	0.55745	1	5	2153	69	33499	c51229_g1,c33615_g1,c11237_g1,c34395_g1,c36061_g2
GO:0004650	polygalacturonase activity	molecular_function	0.55771	1	3	2153	38	33499	c31996_g1,c20785_g1,c29193_g1
GO:0051726	regulation of cell cycle	biological_process	0.55837	1	8	2153	130	33499	c67405_g1,c36411_g7,c36051_g1,c35455_g6,c23647_g1,c16645_g1,c35286_g4,c14651_g1
GO:0009378	four-way junction helicase activity	molecular_function	0.55921	1	15	2153	153	33499	c32921_g2,c36096_g3,c30538_g3,c31385_g2,c36096_g2,c34609_g2,c33488_g2,c35131_g5,c21201_g1,c9796_g1,c23784_g1,c30223_g1,c67914_g1,c36050_g6,c37232_g1
GO:0009379	Holliday junction helicase complex	cellular_component	0.55921	1	15	2153	153	33499	c37232_g1,c36050_g6,c67914_g1,c23784_g1,c9796_g1,c30223_g1,c35131_g5,c21201_g1,c34609_g2,c36096_g2,c33488_g2,c31385_g2,c30538_g3,c36096_g3,c32921_g2
GO:0048476	Holliday junction resolvase complex	cellular_component	0.55921	1	15	2153	153	33499	c30223_g1,c9796_g1,c23784_g1,c67914_g1,c36050_g6,c37232_g1,c36096_g3,c32921_g2,c30538_g3,c31385_g2,c35131_g5,c21201_g1,c36096_g2,c34609_g2,c33488_g2
GO:0046487	glyoxylate metabolic process	biological_process	0.55938	1	4	2153	63	33499	c35976_g1,c36041_g5,c35714_g1,c37158_g3
GO:0051189	prosthetic group metabolic process	biological_process	0.55939	1	2	2153	23	33499	c28576_g1,c10793_g1
GO:0032993	protein-DNA complex	cellular_component	0.55963	1	3	2153	41	33499	c25854_g1,c35257_g1,c22451_g1
GO:0016730	oxidoreductase activity, acting on iron-sulfur proteins as donors	molecular_function	0.55982	1	1	2153	11	33499	c22775_g1
GO:0042626	ATPase activity, coupled to transmembrane movement of substances	molecular_function	0.5607	1	22	2153	262	33499	c72598_g1,c34848_g5,c28273_g1,c32900_g1,c36586_g1,c37019_g3,c35643_g3,c25613_g1,c35441_g1,c15143_g1,c23950_g1,c35418_g1,c24427_g1,c19398_g1,c27946_g1,c30382_g1,c36697_g1,c29404_g1,c34689_g1,c32904_g1,c21716_g1,c35286_g4
GO:0043492	ATPase activity, coupled to movement of substances	molecular_function	0.5607	1	22	2153	262	33499	c35286_g4,c21716_g1,c32904_g1,c34689_g1,c29404_g1,c30382_g1,c36697_g1,c27946_g1,c19398_g1,c35418_g1,c24427_g1,c15143_g1,c23950_g1,c35441_g1,c25613_g1,c37019_g3,c35643_g3,c36586_g1,c32900_g1,c34848_g5,c28273_g1,c72598_g1
GO:0098609	cell-cell adhesion	biological_process	0.56138	1	2	2153	72	33499	c21357_g1,c92547_g1
GO:0071704	organic substance metabolic process	biological_process	0.5628	1	1091	2153	15417	33499	c18527_g1,c677_g1,c13677_g1,c30610_g2,c89434_g1,c37530_g1,c23406_g3,c46147_g1,c36965_g3,c29699_g1,c36678_g2,c36810_g2,c35615_g6,c37303_g1,c33975_g2,c28131_g1,c33700_g1,c20290_g1,c26222_g1,c14150_g1,c32904_g1,c32278_g2,c32921_g2,c37403_g2,c35210_g3,c34930_g2,c28504_g1,c10498_g1,c25913_g1,c20712_g2,c23617_g1,c30531_g4,c36429_g1,c35418_g1,c1177_g1,c27946_g1,c36397_g6,c35430_g2,c27940_g1,c17543_g1,c2…
GO:0016832	aldehyde-lyase activity	molecular_function	0.56322	1	2	2153	26	33499	c36889_g4,c61424_g1
GO:0000781	chromosome, telomeric region	cellular_component	0.56335	1	1	2153	10	33499	c35505_g1
GO:0070925	organelle assembly	biological_process	0.56345	1	9	2153	135	33499	c36724_g1,c11844_g1,c17130_g1,c22182_g1,c24495_g1,c37196_g7,c23971_g3,c36315_g1,c28504_g1
GO:0042325	regulation of phosphorylation	biological_process	0.56383	1	7	2153	102	33499	c35286_g4,c16645_g1,c14651_g1,c32064_g1,c32148_g1,c35455_g6,c23647_g1
GO:0017070	U6 snRNA binding	molecular_function	0.56383	1	1	2153	5	33499	c36053_g5
GO:0044763	single-organism cellular process	biological_process	0.56452	1	806	2153	11071	33499	c30955_g1,c31075_g1,c24009_g2,c21910_g1,c27021_g2,c19691_g1,c37243_g2,c33813_g2,c47884_g1,c25506_g1,c28573_g1,c34152_g3,c28884_g1,c8706_g1,c36976_g6,c88085_g1,c30989_g2,c30382_g1,c16645_g1,c37460_g2,c37227_g3,c36050_g6,c14651_g1,c36685_g5,c37387_g1,c33388_g4,c26252_g1,c35292_g2,c29734_g1,c29785_g1,c36942_g6,c29818_g1,c35522_g1,c30588_g1,c24271_g2,c28492_g2,c13425_g1,c33927_g5,c34883_g1,c29695_g1,…
GO:0019058	viral life cycle	biological_process	0.56494	1	28	2153	384	33499	c9796_g1,c35296_g2,c33522_g1,c28385_g1,c34317_g5,c31662_g1,c21894_g1,c23846_g1,c25398_g1,c37303_g1,c33488_g2,c18910_g1,c19584_g2,c24600_g1,c37261_g1,c34531_g5,c34103_g1,c27533_g1,c33068_g1,c29196_g3,c10793_g1,c27161_g1,c35821_g1,c57402_g1,c20725_g1,c36745_g8,c957_g1,c33077_g1
GO:0012507	ER to Golgi transport vesicle membrane	cellular_component	0.56509	1	5	2153	70	33499	c32510_g2,c24453_g1,c35259_g1,c35785_g4,c28722_g1
GO:0030127	COPII vesicle coat	cellular_component	0.56509	1	5	2153	70	33499	c32510_g2,c28722_g1,c35259_g1,c35785_g4,c24453_g1
GO:0030134	ER to Golgi transport vesicle	cellular_component	0.56509	1	5	2153	70	33499	c24453_g1,c28722_g1,c35259_g1,c35785_g4,c32510_g2
GO:0019867	outer membrane	cellular_component	0.56583	1	15	2153	217	33499	c34284_g1,c33818_g3,c34874_g2,c31026_g2,c11678_g1,c21525_g1,c37158_g1,c28611_g2,c15225_g1,c22607_g1,c7358_g1,c36978_g1,c40761_g1,c87866_g1,c35740_g7
GO:0030435	sporulation resulting in formation of a cellular spore	biological_process	0.56671	1	1	2153	11	33499	c34768_g1
GO:0008320	protein transmembrane transporter activity	molecular_function	0.56675	1	1	2153	12	33499	c19825_g1
GO:0015450	P-P-bond-hydrolysis-driven protein transmembrane transporter activity	molecular_function	0.56675	1	1	2153	12	33499	c19825_g1
GO:1901070	guanosine-containing compound biosynthetic process	biological_process	0.5672	1	1	2153	14	33499	c33388_g9
GO:0030658	transport vesicle membrane	cellular_component	0.56799	1	7	2153	96	33499	c35785_g4,c35259_g1,c28722_g1,c27590_g1,c47356_g1,c24453_g1,c32510_g2
GO:0008237	metallopeptidase activity	molecular_function	0.56892	1	18	2153	251	33499	c75291_g1,c31683_g2,c69296_g1,c15271_g1,c37175_g2,c25398_g1,c30597_g1,c23829_g1,c18734_g1,c37500_g2,c34193_g2,c79621_g1,c36889_g3,c31385_g2,c38413_g1,c27396_g1,c37327_g2,c31427_g1
GO:0003724	RNA helicase activity	molecular_function	0.56927	1	18	2153	185	33499	c33488_g2,c28131_g1,c33088_g1,c35418_g1,c30538_g3,c37375_g4,c37232_g1,c23784_g1,c36491_g3,c20775_g1,c22212_g1,c33077_g1,c21201_g1,c32921_g2,c36304_g1,c27047_g1,c37417_g1,c30223_g1
GO:0000279	M phase	biological_process	0.56942	1	1	2153	9	33499	c27246_g1
GO:0022403	cell cycle phase	biological_process	0.56942	1	1	2153	9	33499	c27246_g1
GO:0044848	biological phase	biological_process	0.56942	1	1	2153	9	33499	c27246_g1
GO:0006040	amino sugar metabolic process	biological_process	0.57044	1	8	2153	123	33499	c21201_g1,c29681_g2,c77037_g1,c26258_g1,c36329_g1,c28947_g1,c26122_g1,c14931_g1
GO:0015696	ammonium transport	biological_process	0.5706	1	1	2153	10	33499	c28886_g1
GO:0008948	oxaloacetate decarboxylase activity	molecular_function	0.57109	1	2	2153	34	33499	c35286_g4,c18264_g1
GO:0035725	sodium ion transmembrane transport	biological_process	0.57109	1	2	2153	34	33499	c35286_g4,c18264_g1
GO:0071436	sodium ion export	biological_process	0.57109	1	2	2153	34	33499	c35286_g4,c18264_g1
GO:0019842	vitamin binding	molecular_function	0.57205	1	5	2153	61	33499	c7619_g1,c27052_g1,c37231_g5,c33101_g5,c10727_g1
GO:0001575	globoside metabolic process	biological_process	0.57281	1	1	2153	11	33499	c30959_g1
GO:0007021	tubulin complex assembly	biological_process	0.57355	1	1	2153	6	33499	c37494_g1
GO:0000049	tRNA binding	molecular_function	0.57362	1	3	2153	33	33499	c36733_g1,c36684_g2,c23423_g1
GO:0030243	cellulose metabolic process	biological_process	0.57415	1	5	2153	82	33499	c34819_g2,c30972_g3,c36685_g5,c29949_g2,c26194_g1
GO:1901607	alpha-amino acid biosynthetic process	biological_process	0.5743	1	31	2153	407	33499	c37379_g5,c26258_g1,c21579_g1,c37099_g3,c36347_g5,c31764_g3,c20614_g1,c35779_g2,c36733_g1,c14150_g1,c34633_g1,c37283_g7,c56975_g1,c28482_g1,c36036_g1,c35148_g3,c34247_g1,c37158_g3,c23169_g1,c26422_g1,c18527_g1,c36870_g1,c32673_g5,c26985_g1,c36041_g5,c4483_g1,c36889_g4,c33835_g1,c32673_g3,c36884_g2,c28208_g1
GO:0009496	plastoquinol--plastocyanin reductase activity	molecular_function	0.57606	1	1	2153	12	33499	c36867_g1
GO:0052880	oxidoreductase activity, acting on diphenols and related substances as donors, with copper protein as acceptor	molecular_function	0.57606	1	1	2153	12	33499	c36867_g1
GO:0031325	positive regulation of cellular metabolic process	biological_process	0.57607	1	17	2153	275	33499	c30610_g2,c35435_g1,c30298_g1,c87866_g1,c33761_g1,c48749_g1,c35856_g1,c32064_g1,c57855_g1,c35505_g1,c1391_g1,c30826_g1,c29525_g1,c34860_g1,c35470_g3,c19584_g2,c18910_g1
GO:1902600	hydrogen ion transmembrane transport	biological_process	0.57741	1	39	2153	528	33499	c31609_g1,c33975_g2,c36724_g1,c32843_g1,c24462_g1,c29404_g1,c33734_g6,c35601_g4,c21716_g1,c35286_g4,c72598_g1,c32531_g1,c31617_g3,c36648_g5,c32900_g1,c36884_g2,c37045_g1,c23765_g1,c9480_g1,c15143_g1,c39614_g1,c24682_g1,c30382_g1,c27461_g1,c30989_g2,c37422_g1,c35173_g1,c59384_g1,c31075_g1,c35383_g1,c20546_g1,c31360_g1,c19119_g1,c36406_g4,c28504_g1,c37261_g1,c37191_g3,c35068_g7,c25613_g1
GO:0010564	regulation of cell cycle process	biological_process	0.5785	1	3	2153	55	33499	c36411_g7,c36051_g1,c67405_g1
GO:1900673	olefin metabolic process	biological_process	0.57916	1	1	2153	14	33499	c20911_g1
GO:0009219	pyrimidine deoxyribonucleotide metabolic process	biological_process	0.57937	1	2	2153	27	33499	c31387_g1,c29937_g1
GO:0019207	kinase regulator activity	molecular_function	0.58036	1	4	2153	55	33499	c35286_g4,c32064_g1,c14651_g1,c32148_g1
GO:0019887	protein kinase regulator activity	molecular_function	0.58036	1	4	2153	55	33499	c14651_g1,c32064_g1,c35286_g4,c32148_g1
GO:0005606	laminin-1 complex	cellular_component	0.58047	1	1	2153	16	33499	c29346_g1
GO:0016477	cell migration	biological_process	0.58047	1	1	2153	16	33499	c29346_g1
GO:0030155	regulation of cell adhesion	biological_process	0.58047	1	1	2153	16	33499	c29346_g1
GO:0030334	regulation of cell migration	biological_process	0.58047	1	1	2153	16	33499	c29346_g1
GO:0040012	regulation of locomotion	biological_process	0.58047	1	1	2153	16	33499	c29346_g1
GO:0043256	laminin complex	cellular_component	0.58047	1	1	2153	16	33499	c29346_g1
GO:0051270	regulation of cellular component movement	biological_process	0.58047	1	1	2153	16	33499	c29346_g1
GO:2000145	regulation of cell motility	biological_process	0.58047	1	1	2153	16	33499	c29346_g1
GO:0031324	negative regulation of cellular metabolic process	biological_process	0.58131	1	9	2153	129	33499	c23617_g1,c36035_g1,c36889_g4,c35561_g1,c36186_g1,c33835_g1,c32148_g1,c35664_g1,c35286_g4
GO:0071822	protein complex subunit organization	biological_process	0.58171	1	32	2153	473	33499	c23971_g3,c36886_g4,c35664_g1,c35220_g1,c36586_g1,c91587_g1,c37530_g1,c48749_g1,c14989_g1,c27372_g1,c29897_g1,c35297_g1,c36570_g2,c28879_g1,c32968_g1,c37247_g1,c35856_g1,c20113_g1,c36724_g1,c37210_g6,c33423_g1,c20207_g1,c37494_g1,c37261_g1,c36598_g7,c22182_g1,c36315_g1,c37046_g7,c35173_g1,c35857_g6,c31387_g1,c35257_g1
GO:0007283	spermatogenesis	biological_process	0.58221	1	2	2153	24	33499	c25854_g1,c22451_g1
GO:0010035	response to inorganic substance	biological_process	0.58238	1	3	2153	49	33499	c18327_g1,c63983_g1,c19128_g1
GO:0009144	purine nucleoside triphosphate metabolic process	biological_process	0.58286	1	59	2153	832	33499	c36764_g1,c87855_g1,c33975_g2,c36724_g1,c36810_g2,c27023_g3,c55032_g1,c31609_g1,c35601_g4,c21716_g1,c33734_g6,c35286_g4,c24462_g1,c29404_g1,c31617_g3,c26985_g1,c36648_g5,c81018_g1,c32900_g1,c61424_g1,c72598_g1,c32531_g1,c37036_g4,c24114_g1,c68835_g1,c9480_g1,c36511_g1,c36884_g2,c23765_g1,c37045_g1,c12141_g1,c26410_g1,c34692_g1,c18910_g1,c39614_g1,c15143_g1,c30752_g1,c26983_g1,c35802_g2,c30382_g1,…
GO:0009199	ribonucleoside triphosphate metabolic process	biological_process	0.58286	1	59	2153	832	33499	c37045_g1,c23765_g1,c36884_g2,c36511_g1,c9480_g1,c24114_g1,c68835_g1,c37036_g4,c32531_g1,c72598_g1,c61424_g1,c36648_g5,c81018_g1,c32900_g1,c31617_g3,c26985_g1,c29404_g1,c24462_g1,c35286_g4,c33734_g6,c21716_g1,c35601_g4,c31609_g1,c55032_g1,c27023_g3,c36810_g2,c36724_g1,c33975_g2,c87855_g1,c36764_g1,c37191_g3,c28504_g1,c36580_g2,c36231_g2,c35441_g1,c33813_g2,c25613_g1,c37227_g1,c35383_g1,c36289_g1,…
GO:0009205	purine ribonucleoside triphosphate metabolic process	biological_process	0.58286	1	59	2153	832	33499	c31609_g1,c55032_g1,c27023_g3,c36810_g2,c36724_g1,c33975_g2,c36764_g1,c87855_g1,c29404_g1,c24462_g1,c35286_g4,c33734_g6,c21716_g1,c35601_g4,c37036_g4,c32531_g1,c72598_g1,c61424_g1,c32900_g1,c81018_g1,c36648_g5,c26985_g1,c31617_g3,c37045_g1,c23765_g1,c36884_g2,c36511_g1,c9480_g1,c68835_g1,c24114_g1,c15143_g1,c39614_g1,c18910_g1,c34692_g1,c26410_g1,c12141_g1,c27461_g1,c30989_g2,c37422_g1,c30382_g1,…
GO:0030493	bacteriochlorophyll metabolic process	biological_process	0.58314	1	1	2153	10	33499	c4749_g1
GO:0030494	bacteriochlorophyll biosynthetic process	biological_process	0.58314	1	1	2153	10	33499	c4749_g1
GO:0006644	phospholipid metabolic process	biological_process	0.58349	1	27	2153	355	33499	c35047_g1,c30246_g2,c36406_g4,c24327_g1,c35116_g5,c33324_g4,c11237_g1,c26606_g1,c36609_g2,c36061_g2,c35318_g1,c34395_g1,c29953_g1,c76007_g1,c37229_g1,c26374_g2,c35386_g9,c32240_g1,c37464_g1,c28472_g1,c63983_g1,c16002_g1,c33615_g1,c51229_g1,c32289_g1,c56975_g1,c26983_g1
GO:0051258	protein polymerization	biological_process	0.58413	1	11	2153	165	33499	c27372_g1,c48749_g1,c36598_g7,c33423_g1,c37210_g6,c20113_g1,c37530_g1,c91587_g1,c37261_g1,c32968_g1,c35220_g1
GO:0006531	aspartate metabolic process	biological_process	0.58455	1	4	2153	51	33499	c20614_g1,c56975_g1,c34633_g1,c34980_g2
GO:0007029	endoplasmic reticulum organization	biological_process	0.58594	1	1	2153	11	33499	c35232_g2
GO:0005921	gap junction	cellular_component	0.58617	1	1	2153	15	33499	c37410_g3
GO:0042575	DNA polymerase complex	cellular_component	0.58643	1	11	2153	157	33499	c34231_g2,c32193_g3,c33522_g1,c51652_g1,c34819_g2,c36012_g1,c35325_g4,c86231_g1,c34027_g6,c32712_g1,c27826_g1
GO:0006664	glycolipid metabolic process	biological_process	0.58655	1	17	2153	220	33499	c33615_g1,c51229_g1,c37385_g3,c35950_g1,c28472_g1,c33947_g5,c30959_g1,c36126_g1,c35386_g9,c76007_g1,c37229_g1,c34395_g1,c36609_g2,c36061_g2,c11237_g1,c34866_g1,c33947_g1
GO:0019359	nicotinamide nucleotide biosynthetic process	biological_process	0.58731	1	2	2153	25	33499	c30246_g2,c26983_g1
GO:0045995	regulation of embryonic development	biological_process	0.58742	1	1	2153	17	33499	c29346_g1
GO:0051129	negative regulation of cellular component organization	biological_process	0.58747	1	2	2153	29	33499	c35664_g1,c37470_g1
GO:0006302	double-strand break repair	biological_process	0.58778	1	3	2153	35	33499	c24657_g1,c30868_g1,c35232_g2
GO:0006333	chromatin assembly or disassembly	biological_process	0.58778	1	4	2153	64	33499	c35297_g1,c28879_g1,c35257_g1,c35857_g6
GO:0034755	iron ion transmembrane transport	biological_process	0.5878	1	1	2153	7	33499	c32901_g1
GO:0044033	multi-organism metabolic process	biological_process	0.58834	1	5	2153	65	33499	c19584_g2,c27533_g1,c9796_g1,c29196_g3,c21894_g1
GO:0006508	proteolysis	biological_process	0.58838	1	105	2153	1436	33499	c38413_g1,c35254_g2,c64762_g1,c32561_g1,c34246_g3,c33142_g2,c36491_g3,c2754_g1,c36899_g4,c35072_g2,c35767_g4,c37368_g1,c28196_g1,c31427_g1,c37184_g1,c32731_g1,c37436_g3,c30962_g1,c31742_g1,c35972_g2,c28886_g1,c28240_g1,c34269_g5,c31683_g2,c75291_g1,c37442_g1,c33083_g2,c36330_g2,c33540_g3,c35325_g2,c25163_g1,c35366_g3,c36956_g4,c27396_g1,c37503_g1,c24327_g1,c34567_g2,c37446_g1,c8542_g1,c25650_g1,c…
GO:0000097	sulfur amino acid biosynthetic process	biological_process	0.5888	1	3	2153	41	33499	c37099_g3,c35779_g2,c37379_g5
GO:0005985	sucrose metabolic process	biological_process	0.58891	1	27	2153	384	33499	c28152_g1,c28927_g1,c29193_g1,c28355_g1,c31996_g1,c9709_g1,c36685_g5,c37327_g2,c18870_g2,c35047_g1,c25023_g1,c52216_g1,c34855_g3,c36720_g1,c21571_g1,c36761_g1,c34855_g2,c20785_g1,c29002_g2,c19739_g1,c74151_g1,c26941_g1,c35715_g4,c25095_g1,c77410_g1,c37732_g1,c24660_g1
GO:0006858	extracellular transport	biological_process	0.59019	1	1	2153	11	33499	c34991_g1
GO:0046983	protein dimerization activity	molecular_function	0.59019	1	42	2153	577	33499	c37232_g1,c5839_g1,c28702_g1,c37472_g3,c25535_g2,c33442_g7,c37373_g1,c37483_g1,c18633_g1,c34313_g1,c15225_g1,c34274_g4,c33662_g1,c19128_g1,c75292_g1,c23846_g1,c14946_g1,c37368_g1,c35714_g1,c31026_g2,c34360_g2,c31352_g3,c34562_g1,c27023_g1,c36296_g7,c37247_g1,c34562_g2,c34919_g3,c22607_g1,c37210_g6,c3367_g1,c33679_g1,c36570_g1,c23971_g3,c92042_g1,c33807_g1,c32673_g5,c22365_g1,c37051_g2,c36880_g2,c…
GO:0009678	hydrogen-translocating pyrophosphatase activity	molecular_function	0.59037	1	1	2153	9	33499	c36231_g2
GO:0006406	mRNA export from nucleus	biological_process	0.5913	1	2	2153	26	33499	c31177_g1,c32244_g2
GO:0071166	ribonucleoprotein complex localization	biological_process	0.5913	1	2	2153	26	33499	c31177_g1,c32244_g2
GO:0071426	ribonucleoprotein complex export from nucleus	biological_process	0.5913	1	2	2153	26	33499	c31177_g1,c32244_g2
GO:0071427	mRNA-containing ribonucleoprotein complex export from nucleus	biological_process	0.5913	1	2	2153	26	33499	c32244_g2,c31177_g1
GO:0018193	peptidyl-amino acid modification	biological_process	0.59148	1	9	2153	119	33499	c32941_g1,c36309_g1,c24916_g1,c19632_g1,c28482_g1,c10064_g1,c24922_g1,c29534_g2,c29620_g1
GO:0019363	pyridine nucleotide biosynthetic process	biological_process	0.59154	1	2	2153	26	33499	c26983_g1,c30246_g2
GO:0042886	amide transport	biological_process	0.59218	1	2	2153	22	33499	c19128_g1,c30194_g1
GO:0005819	spindle	cellular_component	0.59222	1	6	2153	102	33499	c36100_g3,c35511_g1,c14989_g1,c37261_g1,c34819_g2,c34734_g5
GO:0070851	growth factor receptor binding	molecular_function	0.59243	1	2	2153	25	33499	c35146_g2,c28931_g4
GO:0008883	glutamyl-tRNA reductase activity	molecular_function	0.59266	1	1	2153	10	33499	c31764_g3
GO:0004797	thymidine kinase activity	molecular_function	0.59302	1	1	2153	15	33499	c29937_g1
GO:0006230	TMP biosynthetic process	biological_process	0.59302	1	1	2153	15	33499	c29937_g1
GO:0019136	deoxynucleoside kinase activity	molecular_function	0.59302	1	1	2153	15	33499	c29937_g1
GO:0019206	nucleoside kinase activity	molecular_function	0.59302	1	1	2153	15	33499	c29937_g1
GO:0046044	TMP metabolic process	biological_process	0.59302	1	1	2153	15	33499	c29937_g1
GO:0009986	cell surface	cellular_component	0.59385	1	2	2153	37	33499	c35864_g2,c10793_g1
GO:0006888	ER to Golgi vesicle-mediated transport	biological_process	0.59393	1	6	2153	87	33499	c24453_g1,c28722_g1,c35259_g1,c35785_g4,c33657_g7,c32510_g2
GO:0048232	male gamete generation	biological_process	0.59404	1	2	2153	25	33499	c25854_g1,c22451_g1
GO:0048193	Golgi vesicle transport	biological_process	0.59473	1	22	2153	286	33499	c23325_g2,c37229_g1,c10793_g1,c30489_g1,c30169_g1,c24453_g1,c9999_g1,c32510_g2,c36487_g3,c35173_g1,c33734_g6,c35785_g4,c17351_g2,c33657_g7,c28722_g1,c28371_g1,c37437_g1,c37213_g2,c36429_g1,c34456_g4,c35259_g1,c30420_g1
GO:0007167	enzyme linked receptor protein signaling pathway	biological_process	0.59555	1	2	2153	29	33499	c36652_g2,c35857_g2
GO:0008146	sulfotransferase activity	molecular_function	0.59562	1	2	2153	33	33499	c35940_g3,c36081_g3
GO:0031406	carboxylic acid binding	molecular_function	0.5957	1	7	2153	89	33499	c33101_g5,c20207_g1,c31132_g1,c34599_g1,c37231_g5,c36679_g2,c33442_g7
GO:0043177	organic acid binding	molecular_function	0.5957	1	7	2153	89	33499	c37231_g5,c34599_g1,c33442_g7,c36679_g2,c20207_g1,c33101_g5,c31132_g1
GO:0022610	biological adhesion	biological_process	0.5964	1	18	2153	307	33499	c92547_g1,c22066_g1,c29346_g1,c36479_g1,c28518_g1,c28385_g1,c37019_g1,c35455_g6,c33451_g5,c36816_g7,c34531_g5,c21357_g1,c35672_g2,c36534_g1,c36700_g5,c27547_g1,c35116_g4,c25170_g1
GO:0009306	protein secretion	biological_process	0.59708	1	3	2153	45	33499	c27021_g2,c19825_g1,c30955_g1
GO:0000772	mating pheromone activity	molecular_function	0.59845	1	2	2153	21	33499	c32064_g1,c35895_g1
GO:0009396	folic acid-containing compound biosynthetic process	biological_process	0.5987	1	7	2153	112	33499	c36041_g5,c36870_g1,c37283_g7,c32673_g5,c37158_g3,c36889_g4,c36036_g1
GO:0016538	cyclin-dependent protein serine/threonine kinase regulator activity	molecular_function	0.59873	1	2	2153	29	33499	c14651_g1,c35286_g4
GO:0009821	alkaloid biosynthetic process	biological_process	0.59895	1	1	2153	9	33499	c32673_g3
GO:0004016	adenylate cyclase activity	molecular_function	0.59984	1	1	2153	10	33499	c1177_g1
GO:0006171	cAMP biosynthetic process	biological_process	0.59984	1	1	2153	10	33499	c1177_g1
GO:0003726	double-stranded RNA adenosine deaminase activity	molecular_function	0.60026	1	1	2153	8	33499	c33770_g2
GO:0006555	methionine metabolic process	biological_process	0.60043	1	5	2153	82	33499	c35779_g2,c37379_g5,c37099_g3,c31476_g3,c65263_g1
GO:0003746	translation elongation factor activity	molecular_function	0.60064	1	5	2153	65	33499	c36254_g4,c34317_g5,c34360_g3,c35856_g1,c30441_g1
GO:0007530	sex determination	biological_process	0.60214	1	1	2153	7	33499	c32064_g1
GO:0009252	peptidoglycan biosynthetic process	biological_process	0.60389	1	3	2153	36	33499	c36942_g4,c36570_g2,c32999_g1
GO:0006915	apoptotic process	biological_process	0.60469	1	7	2153	98	33499	c34163_g3,c47866_g1,c30826_g1,c1391_g1,c67405_g1,c35107_g1,c36051_g1
GO:0008236	serine-type peptidase activity	molecular_function	0.6061	1	35	2153	486	33499	c32462_g2,c33088_g1,c37437_g1,c28113_g1,c37207_g2,c81632_g1,c33762_g1,c56975_g1,c34065_g2,c20768_g1,c4127_g1,c36889_g3,c8542_g1,c34567_g2,c25650_g1,c21357_g1,c75292_g1,c53171_g1,c28886_g1,c35972_g2,c35976_g3,c35386_g9,c57329_g1,c32498_g2,c30935_g1,c35325_g2,c35366_g3,c25163_g1,c36096_g2,c30234_g1,c36491_g3,c27100_g1,c26405_g1,c28116_g1,c37436_g3
GO:0017171	serine hydrolase activity	molecular_function	0.6061	1	35	2153	486	33499	c37436_g3,c28116_g1,c36096_g2,c30234_g1,c26405_g1,c36491_g3,c27100_g1,c35366_g3,c25163_g1,c32498_g2,c30935_g1,c35325_g2,c57329_g1,c35386_g9,c75292_g1,c53171_g1,c35972_g2,c28886_g1,c35976_g3,c25650_g1,c21357_g1,c8542_g1,c34567_g2,c36889_g3,c56975_g1,c34065_g2,c20768_g1,c4127_g1,c33762_g1,c37207_g2,c81632_g1,c32462_g2,c33088_g1,c37437_g1,c28113_g1
GO:0046132	pyrimidine ribonucleoside biosynthetic process	biological_process	0.60638	1	1	2153	17	33499	c34247_g1
GO:0046134	pyrimidine nucleoside biosynthetic process	biological_process	0.60638	1	1	2153	17	33499	c34247_g1
GO:0012501	programmed cell death	biological_process	0.60697	1	7	2153	99	33499	c47866_g1,c34163_g3,c1391_g1,c30826_g1,c67405_g1,c35107_g1,c36051_g1
GO:0050830	defense response to Gram-positive bacterium	biological_process	0.60703	1	1	2153	8	33499	c21910_g1
GO:0004536	deoxyribonuclease activity	molecular_function	0.60725	1	10	2153	125	33499	c25387_g1,c27547_g1,c37175_g2,c35386_g1,c25338_g1,c17601_g2,c36623_g2,c35296_g2,c32957_g1,c25868_g1
GO:0019087	transformation of host cell by virus	biological_process	0.60728	1	5	2153	59	33499	c23811_g1,c28611_g2,c40380_g1,c36416_g1,c30079_g1
GO:0042196	chlorinated hydrocarbon metabolic process	biological_process	0.60762	1	3	2153	49	33499	c33755_g8,c79814_g1,c22775_g1
GO:0042197	halogenated hydrocarbon metabolic process	biological_process	0.60762	1	3	2153	49	33499	c33755_g8,c22775_g1,c79814_g1
GO:0018205	peptidyl-lysine modification	biological_process	0.60817	1	3	2153	30	33499	c36309_g1,c19632_g1,c24916_g1
GO:0004674	protein serine/threonine kinase activity	molecular_function	0.60881	1	42	2153	533	33499	c33819_g2,c5207_g1,c36506_g1,c14651_g1,c24243_g1,c87075_g1,c28573_g1,c35857_g2,c33660_g1,c36032_g2,c57934_g1,c33442_g4,c32636_g2,c25913_g1,c33376_g1,c33798_g2,c35882_g3,c35522_g2,c65148_g1,c36088_g2,c18942_g1,c75425_g1,c36412_g1,c36278_g3,c34913_g1,c30354_g1,c55880_g1,c19547_g1,c35636_g1,c36858_g6,c49019_g1,c35864_g2,c3474_g1,c29785_g1,c33817_g1,c31725_g1,c82208_g1,c30352_g1,c36652_g2,c36230_g1,c…
GO:0007050	cell cycle arrest	biological_process	0.60936	1	2	2153	35	33499	c35286_g4,c14651_g1
GO:0048583	regulation of response to stimulus	biological_process	0.61001	1	12	2153	185	33499	c30306_g1,c35615_g8,c677_g1,c79621_g1,c27751_g1,c31830_g2,c1945_g1,c7619_g1,c35302_g3,c35763_g2,c8221_g1,c63983_g1
GO:0009141	nucleoside triphosphate metabolic process	biological_process	0.61006	1	59	2153	839	33499	c4744_g1,c37227_g1,c36289_g1,c35383_g1,c31075_g1,c34930_g2,c36406_g4,c20546_g1,c31360_g1,c37191_g3,c28504_g1,c36580_g2,c35441_g1,c33813_g2,c25613_g1,c36231_g2,c15143_g1,c39614_g1,c34692_g1,c18910_g1,c12141_g1,c26410_g1,c37422_g1,c30989_g2,c27461_g1,c35802_g2,c30382_g1,c26983_g1,c30752_g1,c32531_g1,c37036_g4,c61424_g1,c72598_g1,c36648_g5,c81018_g1,c32900_g1,c31617_g3,c26985_g1,c37045_g1,c23765_g1,…
GO:0016413	O-acetyltransferase activity	molecular_function	0.61156	1	1	2153	15	33499	c33684_g1
GO:0030313	cell envelope	cellular_component	0.61306	1	3	2153	46	33499	c56975_g1,c88014_g1,c10031_g1
GO:0005262	calcium channel activity	molecular_function	0.6133	1	3	2153	41	33499	c35976_g3,c47356_g1,c60374_g1
GO:0042151	nematocyst	cellular_component	0.61344	1	1	2153	11	33499	c26735_g1
GO:0005666	DNA-directed RNA polymerase III complex	cellular_component	0.61406	1	1	2153	10	33499	c37494_g1
GO:0008519	ammonium transmembrane transporter activity	molecular_function	0.61417	1	1	2153	12	33499	c28886_g1
GO:0008652	cellular amino acid biosynthetic process	biological_process	0.61431	1	32	2153	426	33499	c34247_g1,c36036_g1,c37158_g3,c36870_g1,c4483_g1,c28208_g1,c35714_g1,c37379_g5,c26258_g1,c36347_g5,c31764_g3,c37099_g3,c36733_g1,c34633_g1,c28482_g1,c35148_g3,c26422_g1,c23169_g1,c18527_g1,c32673_g5,c26985_g1,c36041_g5,c36889_g4,c33835_g1,c36884_g2,c32673_g3,c21579_g1,c20614_g1,c35779_g2,c14150_g1,c37283_g7,c56975_g1
GO:0007051	spindle organization	biological_process	0.61449	1	1	2153	17	33499	c14989_g1
GO:0006184	obsolete GTP catabolic process	biological_process	0.6149	1	7	2153	114	33499	c32968_g1,c36978_g1,c37261_g1,c91587_g1,c28611_g2,c19605_g1,c36598_g7
GO:0000270	peptidoglycan metabolic process	biological_process	0.61519	1	3	2153	38	33499	c36942_g4,c36570_g2,c32999_g1
GO:0050661	NADP binding	molecular_function	0.61566	1	6	2153	83	33499	c31764_g3,c35364_g1,c36745_g1,c10727_g1,c35364_g2,c18626_g1
GO:0005185	neurohypophyseal hormone activity	molecular_function	0.61571	1	1	2153	8	33499	c36744_g1
GO:0006275	regulation of DNA replication	biological_process	0.61578	1	3	2153	40	33499	c35435_g2,c35505_g1,c36908_g1
GO:0016811	hydrolase activity, acting on carbon-nitrogen (but not peptide) bonds, in linear amides	molecular_function	0.61581	1	4	2153	54	33499	c32999_g1,c30251_g2,c48482_g1,c37348_g1
GO:0030284	estrogen receptor activity	molecular_function	0.61581	1	1	2153	12	33499	c57716_g1
GO:0044780	bacterial-type flagellum assembly	biological_process	0.61658	1	2	2153	32	33499	c24495_g1,c17130_g1
GO:0015711	organic anion transport	biological_process	0.61682	1	11	2153	157	33499	c36586_g1,c21237_g1,c29245_g1,c25095_g1,c26388_g1,c35253_g2,c34313_g1,c36067_g6,c32678_g3,c35720_g4,c34848_g5
GO:0006558	L-phenylalanine metabolic process	biological_process	0.61734	1	7	2153	84	33499	c4483_g1,c26985_g1,c21579_g1,c32673_g3,c26258_g1,c36733_g1,c35148_g3
GO:1902221	erythrose 4-phosphate/phosphoenolpyruvate family amino acid metabolic process	biological_process	0.61734	1	7	2153	84	33499	c26258_g1,c32673_g3,c36733_g1,c35148_g3,c26985_g1,c4483_g1,c21579_g1
GO:0003997	acyl-CoA oxidase activity	molecular_function	0.61794	1	1	2153	13	33499	c71014_g1
GO:0033554	cellular response to stress	biological_process	0.61798	1	60	2153	777	33499	c27161_g1,c32921_g2,c35386_g1,c58076_g1,c37227_g1,c2754_g1,c35253_g2,c27296_g1,c35131_g5,c11844_g1,c36096_g2,c34609_g2,c28504_g1,c35232_g2,c19918_g1,c76007_g1,c32533_g3,c36096_g3,c86093_g1,c1391_g1,c1983_g1,c30538_g3,c34860_g1,c75292_g1,c30868_g1,c35615_g8,c33488_g2,c49498_g1,c23784_g1,c35857_g6,c26903_g1,c35683_g1,c83258_g1,c87075_g1,c37227_g3,c36050_g6,c33938_g1,c37232_g1,c34535_g2,c35107_g1,c1…
GO:0019722	calcium-mediated signaling	biological_process	0.61798	1	1	2153	11	33499	c34561_g1
GO:0019932	second-messenger-mediated signaling	biological_process	0.61798	1	1	2153	11	33499	c34561_g1
GO:0005246	calcium channel regulator activity	molecular_function	0.61847	1	3	2153	41	33499	c37366_g3,c17601_g2,c34567_g2
GO:0015144	carbohydrate transmembrane transporter activity	molecular_function	0.61848	1	6	2153	90	33499	c25360_g1,c31126_g1,c87075_g1,c28894_g1,c36652_g2,c35886_g2
GO:1901476	carbohydrate transporter activity	molecular_function	0.61848	1	6	2153	90	33499	c87075_g1,c31126_g1,c25360_g1,c35886_g2,c36652_g2,c28894_g1
GO:0006357	regulation of transcription from RNA polymerase II promoter	biological_process	0.61853	1	15	2153	215	33499	c36429_g1,c34734_g5,c29685_g1,c35497_g3,c34874_g3,c30343_g2,c26252_g1,c30709_g1,c35522_g2,c37341_g2,c36429_g3,c35286_g4,c27510_g1,c8531_g1,c9725_g1
GO:0006505	GPI anchor metabolic process	biological_process	0.61874	1	9	2153	121	33499	c11237_g1,c35386_g9,c28472_g1,c36609_g2,c36061_g2,c51229_g1,c33615_g1,c37229_g1,c34395_g1
GO:0015662	ATPase activity, coupled to transmembrane movement of ions, phosphorylative mechanism	molecular_function	0.61905	1	3	2153	36	33499	c36586_g1,c35441_g1,c34848_g5
GO:0018208	peptidyl-proline modification	biological_process	0.61975	1	2	2153	31	33499	c29534_g2,c32941_g1
GO:0009832	plant-type cell wall biogenesis	biological_process	0.61987	1	1	2153	14	33499	c36376_g6
GO:0010215	cellulose microfibril organization	biological_process	0.61987	1	1	2153	14	33499	c36376_g6
GO:0070726	cell wall assembly	biological_process	0.61987	1	1	2153	14	33499	c36376_g6
GO:0071668	plant-type cell wall assembly	biological_process	0.61987	1	1	2153	14	33499	c36376_g6
GO:0009273	peptidoglycan-based cell wall biogenesis	biological_process	0.62075	1	3	2153	37	33499	c36942_g4,c32999_g1,c36570_g2
GO:0007059	chromosome segregation	biological_process	0.62096	1	18	2153	222	33499	c36697_g1,c37232_g1,c36316_g3,c34980_g2,c34734_g5,c32476_g1,c19584_g2,c36411_g7,c27246_g1,c34819_g2,c29734_g1,c37261_g1,c35714_g1,c36100_g3,c27991_g1,c9611_g1,c24009_g2,c33077_g1
GO:0000070	mitotic sister chromatid segregation	biological_process	0.621	1	2	2153	41	33499	c9611_g1,c36411_g7
GO:0000819	sister chromatid segregation	biological_process	0.621	1	2	2153	41	33499	c9611_g1,c36411_g7
GO:0044462	external encapsulating structure part	cellular_component	0.6219	1	2	2153	29	33499	c56975_g1,c88014_g1
GO:1901068	guanosine-containing compound metabolic process	biological_process	0.6224	1	2	2153	28	33499	c31132_g1,c33388_g9
GO:0004363	glutathione synthase activity	molecular_function	0.62273	1	1	2153	14	33499	c32639_g2
GO:0009251	glucan catabolic process	biological_process	0.62342	1	1	2153	10	33499	c26194_g1
GO:0044038	cell wall macromolecule biosynthetic process	biological_process	0.62354	1	3	2153	37	33499	c32999_g1,c36570_g2,c36942_g4
GO:0070589	cellular component macromolecule biosynthetic process	biological_process	0.62354	1	3	2153	37	33499	c32999_g1,c36570_g2,c36942_g4
GO:0046873	metal ion transmembrane transporter activity	molecular_function	0.62379	1	37	2153	500	33499	c33812_g7,c73287_g1,c32901_g1,c21474_g1,c34528_g4,c33676_g1,c19584_g2,c33259_g1,c35286_g4,c35966_g3,c31144_g1,c32463_g2,c23608_g1,c36885_g8,c18264_g1,c35658_g3,c9480_g1,c35976_g3,c32476_g1,c19128_g1,c36429_g1,c35418_g1,c19398_g1,c36976_g6,c36324_g1,c36429_g5,c36212_g1,c27083_g1,c26379_g1,c23672_g1,c26405_g1,c47356_g1,c20689_g2,c60374_g1,c36899_g4,c17642_g1,c35228_g2
GO:0031555	transcriptional attenuation	biological_process	0.62454	1	1	2153	16	33499	c37046_g7
GO:0031556	transcriptional attenuation by ribosome	biological_process	0.62454	1	1	2153	16	33499	c37046_g7
GO:0044743	intracellular protein transmembrane import	biological_process	0.62482	1	2	2153	33	33499	c36814_g3,c28492_g2
GO:0065002	intracellular protein transmembrane transport	biological_process	0.62482	1	2	2153	33	33499	c28492_g2,c36814_g3
GO:0015926	glucosidase activity	molecular_function	0.62484	1	4	2153	62	33499	c26194_g1,c52216_g1,c28927_g1,c25023_g1
GO:0044707	single-multicellular organism process	biological_process	0.62608	1	30	2153	466	33499	c50078_g1,c67751_g1,c48749_g1,c20546_g1,c34567_g2,c35995_g1,c35247_g4,c37530_g1,c26122_g1,c36908_g1,c30336_g2,c13235_g1,c35257_g1,c58173_g1,c36412_g1,c35455_g6,c24495_g1,c22192_g1,c30306_g1,c38166_g1,c33451_g5,c37210_g6,c20113_g1,c19849_g1,c22066_g1,c63983_g1,c33734_g6,c29346_g1,c8531_g1,c24859_g1
GO:0000280	nuclear division	biological_process	0.62627	1	8	2153	140	33499	c36411_g7,c35511_g1,c9611_g1,c24009_g2,c35714_g1,c35592_g1,c37090_g2,c27246_g1
GO:0006635	fatty acid beta-oxidation	biological_process	0.62628	1	1	2153	14	33499	c71014_g1
GO:0019395	fatty acid oxidation	biological_process	0.62628	1	1	2153	14	33499	c71014_g1
GO:0034440	lipid oxidation	biological_process	0.62628	1	1	2153	14	33499	c71014_g1
GO:0006890	retrograde vesicle-mediated transport, Golgi to ER	biological_process	0.62658	1	3	2153	28	33499	c37437_g1,c28371_g1,c30169_g1
GO:0012510	trans-Golgi network transport vesicle membrane	cellular_component	0.62758	1	2	2153	26	33499	c27590_g1,c47356_g1
GO:0030125	clathrin vesicle coat	cellular_component	0.62758	1	2	2153	26	33499	c27590_g1,c47356_g1
GO:0030130	clathrin coat of trans-Golgi network vesicle	cellular_component	0.62758	1	2	2153	26	33499	c27590_g1,c47356_g1
GO:0030140	trans-Golgi network transport vesicle	cellular_component	0.62758	1	2	2153	26	33499	c27590_g1,c47356_g1
GO:0030665	clathrin-coated vesicle membrane	cellular_component	0.62758	1	2	2153	26	33499	c47356_g1,c27590_g1
GO:0043903	regulation of symbiosis, encompassing mutualism through parasitism	biological_process	0.6276	1	2	2153	28	33499	c34163_g3,c32982_g4
GO:0048518	positive regulation of biological process	biological_process	0.6292	1	21	2153	340	33499	c27372_g1,c87866_g1,c30298_g1,c33761_g1,c48749_g1,c30610_g2,c35435_g1,c34860_g1,c29525_g1,c34163_g3,c35470_g3,c57855_g1,c1391_g1,c35505_g1,c30826_g1,c19584_g2,c18910_g1,c63983_g1,c35856_g1,c32064_g1,c33734_g6
GO:0015097	mercury ion transmembrane transporter activity	molecular_function	0.62921	1	1	2153	6	33499	c19128_g1
GO:0015694	mercury ion transport	biological_process	0.62921	1	1	2153	6	33499	c19128_g1
GO:0046689	response to mercury ion	biological_process	0.62921	1	1	2153	6	33499	c19128_g1
GO:0050787	detoxification of mercury ion	biological_process	0.62921	1	1	2153	6	33499	c19128_g1
GO:0061687	detoxification of inorganic compound	biological_process	0.62921	1	1	2153	6	33499	c19128_g1
GO:0098754	detoxification	biological_process	0.62921	1	1	2153	6	33499	c19128_g1
GO:0050793	regulation of developmental process	biological_process	0.63113	1	3	2153	46	33499	c36060_g3,c29346_g1,c20546_g1
GO:0008360	regulation of cell shape	biological_process	0.63117	1	1	2153	11	33499	c36060_g3
GO:0022604	regulation of cell morphogenesis	biological_process	0.63117	1	1	2153	11	33499	c36060_g3
GO:0046872	metal ion binding	molecular_function	0.63118	1	316	2153	4531	33499	c49731_g1,c92547_g1,c29165_g1,c34077_g10,c30305_g1,c23557_g1,c77356_g1,c32064_g1,c33734_g6,c31838_g1,c24660_g1,c35386_g3,c56830_g1,c28453_g1,c34231_g2,c27396_g1,c27276_g1,c33267_g1,c33657_g1,c36733_g1,c32876_g1,c25163_g1,c34860_g1,c36347_g5,c35259_g1,c1369_g1,c90455_g1,c35592_g1,c23964_g1,c16379_g1,c35116_g5,c46458_g1,c29404_g1,c36012_g1,c36416_g1,c30499_g1,c32510_g2,c26852_g1,c21363_g1,c27581_g1…
GO:0005746	mitochondrial respiratory chain	cellular_component	0.63203	1	3	2153	55	33499	c36289_g1,c55032_g1,c18910_g1
GO:0010256	endomembrane system organization	biological_process	0.6322	1	3	2153	36	33499	c33734_g6,c35232_g2,c37213_g2
GO:0009698	phenylpropanoid metabolic process	biological_process	0.63232	1	1	2153	12	33499	c20911_g1
GO:0044247	cellular polysaccharide catabolic process	biological_process	0.63294	1	1	2153	11	33499	c26194_g1
GO:0031072	heat shock protein binding	molecular_function	0.63331	1	6	2153	72	33499	c31387_g1,c76506_g1,c35229_g6,c31982_g1,c34274_g4,c61031_g1
GO:0042765	GPI-anchor transamidase complex	cellular_component	0.63332	1	1	2153	19	33499	c33615_g1
GO:0031167	rRNA methylation	biological_process	0.63345	1	2	2153	26	33499	c84737_g1,c34589_g1
GO:0009187	cyclic nucleotide metabolic process	biological_process	0.63348	1	2	2153	27	33499	c1177_g1,c29897_g2
GO:0033043	regulation of organelle organization	biological_process	0.63354	1	4	2153	76	33499	c27372_g1,c35220_g1,c33423_g1,c36411_g7
GO:0005637	nuclear inner membrane	cellular_component	0.63419	1	1	2153	16	33499	c85458_g1
GO:0005639	integral component of nuclear inner membrane	cellular_component	0.63419	1	1	2153	16	33499	c85458_g1
GO:0031229	intrinsic component of nuclear inner membrane	cellular_component	0.63419	1	1	2153	16	33499	c85458_g1
GO:0044453	nuclear membrane part	cellular_component	0.63419	1	1	2153	16	33499	c85458_g1
GO:0008409	5'-3' exonuclease activity	molecular_function	0.63506	1	1	2153	11	33499	c35604_g1
GO:0019062	virion attachment to host cell	biological_process	0.63531	1	2	2153	29	33499	c28385_g1,c34531_g5
GO:0044650	adhesion of symbiont to host cell	biological_process	0.63531	1	2	2153	29	33499	c28385_g1,c34531_g5
GO:0016774	phosphotransferase activity, carboxyl group as acceptor	molecular_function	0.63545	1	1	2153	18	33499	c28208_g1
GO:0030198	extracellular matrix organization	biological_process	0.6355	1	1	2153	15	33499	c36376_g6
GO:0043062	extracellular structure organization	biological_process	0.6355	1	1	2153	15	33499	c36376_g6
GO:0045017	glycerolipid biosynthetic process	biological_process	0.63571	1	7	2153	95	33499	c36061_g2,c24503_g1,c34395_g1,c33684_g1,c33615_g1,c51229_g1,c11237_g1
GO:0008408	3'-5' exonuclease activity	molecular_function	0.63625	1	4	2153	55	33499	c27826_g1,c14026_g1,c23553_g1,c26052_g1
GO:0009916	alternative oxidase activity	molecular_function	0.63643	1	1	2153	12	33499	c37303_g1
GO:0046961	proton-transporting ATPase activity, rotational mechanism	molecular_function	0.63743	1	6	2153	72	33499	c29404_g1,c30382_g1,c15143_g1,c25613_g1,c32900_g1,c21716_g1
GO:0050829	defense response to Gram-negative bacterium	biological_process	0.63806	1	1	2153	7	33499	c21910_g1
GO:0016846	carbon-sulfur lyase activity	molecular_function	0.63825	1	2	2153	33	33499	c14358_g1,c17665_g2
GO:0009893	positive regulation of metabolic process	biological_process	0.63872	1	17	2153	284	33499	c33761_g1,c48749_g1,c30298_g1,c87866_g1,c35435_g1,c30610_g2,c18910_g1,c19584_g2,c35505_g1,c30826_g1,c1391_g1,c57855_g1,c35470_g3,c34860_g1,c29525_g1,c32064_g1,c35856_g1
GO:0030133	transport vesicle	cellular_component	0.63888	1	7	2153	106	33499	c32510_g2,c27590_g1,c24453_g1,c47356_g1,c35259_g1,c35785_g4,c28722_g1
GO:1990234	transferase complex	cellular_component	0.63895	1	81	2153	1103	33499	c32876_g1,c86231_g1,c51652_g1,c26983_g1,c36968_g6,c22059_g1,c70270_g1,c37442_g1,c35592_g1,c17598_g1,c30079_g1,c34819_g2,c30554_g1,c37436_g3,c32731_g1,c36053_g5,c34785_g3,c21910_g1,c56113_g1,c64762_g1,c25928_g1,c32064_g1,c27393_g1,c25023_g1,c31087_g1,c24994_g1,c36764_g1,c28148_g1,c29975_g1,c35325_g4,c35658_g3,c30744_g1,c34231_g2,c36652_g2,c34951_g3,c27547_g1,c30175_g1,c52199_g1,c26535_g1,c36329_g1…
GO:0000075	cell cycle checkpoint	biological_process	0.64096	1	2	2153	31	33499	c63211_g1,c36535_g1
GO:0006029	proteoglycan metabolic process	biological_process	0.64136	1	1	2153	10	33499	c13590_g1
GO:0030166	proteoglycan biosynthetic process	biological_process	0.64136	1	1	2153	10	33499	c13590_g1
GO:0030204	chondroitin sulfate metabolic process	biological_process	0.64136	1	1	2153	10	33499	c13590_g1
GO:0030206	chondroitin sulfate biosynthetic process	biological_process	0.64136	1	1	2153	10	33499	c13590_g1
GO:0050650	chondroitin sulfate proteoglycan biosynthetic process	biological_process	0.64136	1	1	2153	10	33499	c13590_g1
GO:0050654	chondroitin sulfate proteoglycan metabolic process	biological_process	0.64136	1	1	2153	10	33499	c13590_g1
GO:0031225	anchored component of membrane	cellular_component	0.64241	1	1	2153	17	33499	c36376_g6
GO:0015002	heme-copper terminal oxidase activity	molecular_function	0.6432	1	6	2153	102	33499	c36503_g1,c37227_g1,c36289_g1,c12141_g1,c36648_g5,c81018_g1
GO:0043169	cation binding	molecular_function	0.64331	1	325	2153	4656	33499	c23964_g1,c35592_g1,c90455_g1,c1369_g1,c16379_g1,c46458_g1,c35116_g5,c32876_g1,c36733_g1,c33657_g1,c25163_g1,c34860_g1,c36126_g1,c36347_g5,c35259_g1,c34231_g2,c27396_g1,c33267_g1,c27276_g1,c34077_g10,c29165_g1,c92547_g1,c49731_g1,c33734_g6,c31838_g1,c32898_g1,c32064_g1,c77356_g1,c30305_g1,c23557_g1,c35386_g3,c24660_g1,c28453_g1,c56830_g1,c19796_g1,c34367_g3,c13940_g1,c35714_g1,c35318_g1,c35379_g4…
GO:0004470	malic enzyme activity	molecular_function	0.64333	1	2	2153	27	33499	c34573_g2,c37494_g1
GO:0004471	malate dehydrogenase (decarboxylating) (NAD+) activity	molecular_function	0.64333	1	2	2153	27	33499	c34573_g2,c37494_g1
GO:0008172	S-methyltransferase activity	molecular_function	0.64347	1	4	2153	59	33499	c36036_g1,c37379_g5,c36870_g1,c37099_g3
GO:0044781	bacterial-type flagellum organization	biological_process	0.64485	1	2	2153	34	33499	c17130_g1,c24495_g1
GO:0003855	3-dehydroquinate dehydratase activity	molecular_function	0.64721	1	1	2153	12	33499	c4483_g1
GO:0009539	photosystem II reaction center	cellular_component	0.64724	1	5	2153	72	33499	c31528_g4,c18872_g1,c31132_g1,c36401_g1,c33209_g1
GO:0009288	bacterial-type flagellum	cellular_component	0.64733	1	4	2153	68	33499	c35401_g1,c37019_g1,c36025_g1,c27547_g1
GO:0044436	thylakoid part	cellular_component	0.64847	1	21	2153	293	33499	c35664_g1,c31132_g1,c34725_g2,c37530_g1,c37453_g1,c36605_g4,c33209_g1,c31528_g4,c18872_g1,c34326_g2,c35370_g2,c35542_g2,c36088_g2,c36994_g1,c36867_g1,c27604_g1,c30262_g1,c32291_g1,c26711_g2,c36401_g1,c35472_g3
GO:0008762	UDP-N-acetylmuramate dehydrogenase activity	molecular_function	0.64873	1	3	2153	43	33499	c28947_g1,c26122_g1,c77037_g1
GO:0000156	phosphorelay response regulator activity	molecular_function	0.64911	1	5	2153	54	33499	c32463_g1,c35703_g3,c23765_g1,c35684_g2,c11223_g1
GO:0004564	beta-fructofuranosidase activity	molecular_function	0.65002	1	3	2153	48	33499	c28927_g1,c52216_g1,c25023_g1
GO:0004575	sucrose alpha-glucosidase activity	molecular_function	0.65002	1	3	2153	48	33499	c25023_g1,c28927_g1,c52216_g1
GO:0017177	glucosidase II complex	cellular_component	0.65002	1	3	2153	48	33499	c28927_g1,c52216_g1,c25023_g1
GO:0051220	cytoplasmic sequestering of protein	biological_process	0.65139	1	2	2153	21	33499	c35684_g2,c34266_g2
GO:0044406	adhesion of symbiont to host	biological_process	0.65175	1	2	2153	30	33499	c34531_g5,c28385_g1
GO:0006030	chitin metabolic process	biological_process	0.65179	1	3	2153	65	33499	c29681_g2,c21201_g1,c14931_g1
GO:1901071	glucosamine-containing compound metabolic process	biological_process	0.65179	1	3	2153	65	33499	c21201_g1,c29681_g2,c14931_g1
GO:0009247	glycolipid biosynthetic process	biological_process	0.65216	1	7	2153	106	33499	c36061_g2,c30959_g1,c76007_g1,c33615_g1,c51229_g1,c11237_g1,c34395_g1
GO:0046467	membrane lipid biosynthetic process	biological_process	0.65216	1	7	2153	106	33499	c36061_g2,c30959_g1,c76007_g1,c33615_g1,c51229_g1,c11237_g1,c34395_g1
GO:0005261	cation channel activity	molecular_function	0.65222	1	10	2153	137	33499	c60374_g1,c32463_g2,c18910_g1,c26405_g1,c47356_g1,c37303_g1,c25398_g1,c35976_g3,c33068_g1,c34561_g1
GO:0022618	ribonucleoprotein complex assembly	biological_process	0.65275	1	2	2153	25	33499	c37196_g7,c30194_g1
GO:0036442	hydrogen-exporting ATPase activity	molecular_function	0.6532	1	6	2153	74	33499	c25613_g1,c32900_g1,c21716_g1,c29404_g1,c30382_g1,c15143_g1
GO:0016840	carbon-nitrogen lyase activity	molecular_function	0.65338	1	3	2153	43	33499	c36650_g5,c37261_g1,c37229_g2
GO:0061695	transferase complex, transferring phosphorus-containing groups	cellular_component	0.65416	1	41	2153	563	33499	c28148_g1,c34633_g3,c36764_g1,c27393_g1,c33522_g1,c32193_g3,c25006_g1,c25023_g1,c27590_g1,c25928_g1,c36012_g1,c34027_g6,c677_g1,c32712_g1,c27547_g1,c36652_g2,c34231_g2,c30744_g1,c35658_g3,c28664_g1,c35325_g4,c29975_g1,c34692_g1,c70270_g1,c35886_g2,c26983_g1,c51652_g1,c52199_g1,c86231_g1,c35972_g10,c56113_g1,c27826_g1,c34643_g4,c36053_g5,c37436_g3,c34819_g2,c37494_g1,c32148_g1,c30079_g1,c14931_g1,…
GO:0009062	fatty acid catabolic process	biological_process	0.65495	1	1	2153	15	33499	c71014_g1
GO:0030001	metal ion transport	biological_process	0.65513	1	60	2153	815	33499	c17642_g1,c36899_g4,c34589_g1,c35441_g1,c35228_g2,c31075_g1,c34588_g2,c33047_g1,c60374_g1,c36870_g1,c34866_g1,c26405_g1,c47356_g1,c20689_g2,c36212_g1,c31276_g2,c35802_g2,c35129_g9,c23672_g1,c26379_g1,c33404_g2,c27083_g1,c30752_g1,c19128_g1,c36429_g1,c35418_g1,c32476_g1,c35976_g3,c36429_g5,c31764_g3,c36324_g1,c36976_g6,c19398_g1,c18264_g1,c36885_g8,c23608_g1,c34567_g2,c9480_g1,c37186_g4,c33289_g1,…
GO:0009110	vitamin biosynthetic process	biological_process	0.65519	1	23	2153	298	33499	c36324_g1,c36347_g5,c21579_g1,c31764_g3,c73287_g1,c36256_g2,c37438_g5,c26258_g1,c37283_g7,c36434_g1,c64347_g1,c36870_g1,c32673_g5,c33761_g1,c34247_g1,c36036_g1,c36957_g4,c27047_g1,c76007_g1,c9480_g1,c625_g1,c36889_g4,c34770_g1
GO:0042364	water-soluble vitamin biosynthetic process	biological_process	0.65519	1	23	2153	298	33499	c9480_g1,c76007_g1,c625_g1,c34770_g1,c36889_g4,c64347_g1,c32673_g5,c36870_g1,c33761_g1,c27047_g1,c36957_g4,c34247_g1,c36036_g1,c36434_g1,c37283_g7,c21579_g1,c36347_g5,c31764_g3,c36324_g1,c73287_g1,c36256_g2,c37438_g5,c26258_g1
GO:0005905	coated pit	cellular_component	0.65548	1	2	2153	27	33499	c27590_g1,c47356_g1
GO:0030132	clathrin coat of coated pit	cellular_component	0.65548	1	2	2153	27	33499	c27590_g1,c47356_g1
GO:2001070	starch binding	molecular_function	0.65576	1	1	2153	12	33499	c37036_g4
GO:0043401	steroid hormone mediated signaling pathway	biological_process	0.65587	1	2	2153	33	33499	c36679_g2,c57716_g1
GO:0071383	cellular response to steroid hormone stimulus	biological_process	0.65587	1	2	2153	33	33499	c57716_g1,c36679_g2
GO:0033692	cellular polysaccharide biosynthetic process	biological_process	0.6563	1	34	2153	431	33499	c25628_g1,c33181_g2,c25018_g1,c34819_g2,c76007_g1,c35882_g3,c30972_g3,c33136_g1,c36329_g1,c34855_g3,c33660_g1,c33770_g2,c35886_g2,c35857_g2,c28709_g1,c36730_g2,c34855_g2,c33256_g1,c29785_g1,c30629_g3,c58737_g1,c35522_g1,c36685_g5,c35047_g1,c33734_g2,c36230_g1,c27585_g1,c29949_g2,c35475_g2,c32904_g1,c75425_g1,c24660_g1,c19547_g1,c55880_g1
GO:0019725	cellular homeostasis	biological_process	0.65652	1	15	2153	241	33499	c22332_g1,c37093_g3,c76007_g1,c33305_g1,c31725_g1,c48452_g1,c41311_g1,c27894_g1,c88085_g1,c47356_g1,c19848_g1,c60374_g1,c20421_g1,c35976_g3,c30955_g1
GO:0048584	positive regulation of response to stimulus	biological_process	0.65723	1	1	2153	22	33499	c63983_g1
GO:0072525	pyridine-containing compound biosynthetic process	biological_process	0.65739	1	3	2153	41	33499	c26983_g1,c26258_g1,c30246_g2
GO:0016011	dystroglycan complex	cellular_component	0.65749	1	1	2153	19	33499	c76622_g1
GO:0016012	sarcoglycan complex	cellular_component	0.65749	1	1	2153	19	33499	c76622_g1
GO:0009262	deoxyribonucleotide metabolic process	biological_process	0.6576	1	2	2153	31	33499	c31387_g1,c29937_g1
GO:0009394	2'-deoxyribonucleotide metabolic process	biological_process	0.6576	1	2	2153	31	33499	c29937_g1,c31387_g1
GO:0019692	deoxyribose phosphate metabolic process	biological_process	0.6576	1	2	2153	31	33499	c31387_g1,c29937_g1
GO:0004571	mannosyl-oligosaccharide 1,2-alpha-mannosidase activity	molecular_function	0.65763	1	1	2153	16	33499	c32212_g1
GO:0015924	mannosyl-oligosaccharide mannosidase activity	molecular_function	0.65763	1	1	2153	16	33499	c32212_g1
GO:0005605	basal lamina	cellular_component	0.658	1	1	2153	19	33499	c29346_g1
GO:0016892	endoribonuclease activity, producing 3'-phosphomonoesters	molecular_function	0.65876	1	1	2153	15	33499	c24150_g1
GO:0042559	pteridine-containing compound biosynthetic process	biological_process	0.65933	1	7	2153	117	33499	c36041_g5,c32673_g5,c37283_g7,c36870_g1,c37158_g3,c36036_g1,c36889_g4
GO:0006414	translational elongation	biological_process	0.65968	1	7	2153	117	33499	c36254_g4,c34317_g5,c34360_g3,c35856_g1,c30156_g1,c2299_g1,c30441_g1
GO:0006730	one-carbon metabolic process	biological_process	0.66017	1	3	2153	42	33499	c35641_g1,c65263_g1,c36927_g3
GO:0006024	glycosaminoglycan biosynthetic process	biological_process	0.66055	1	4	2153	50	33499	c36942_g4,c36570_g2,c32999_g1,c13590_g1
GO:0016780	phosphotransferase activity, for other substituted phosphate groups	molecular_function	0.66103	1	2	2153	25	33499	c35690_g1,c26374_g2
GO:0016743	carboxyl- or carbamoyltransferase activity	molecular_function	0.66205	1	1	2153	12	33499	c75292_g1
GO:0033057	multicellular organismal reproductive behavior	biological_process	0.66251	1	1	2153	19	33499	c28472_g1
GO:0045924	regulation of female receptivity	biological_process	0.66251	1	1	2153	19	33499	c28472_g1
[truncated: 1,130 more rows]
