# Supplementary material for: Analysis of miRNAs and their target genes in five Melilotus albus NILs with different coumarin content
Source: Sci Rep. 2018 Sep 20;8:14138. doi: 10.1038/s41598-018-32153-3 (PMC6147922; doi:10.1038/s41598-018-32153-3)
Supplement: Supplementary file 4 — Table S10 [file 41598_2018_32153_MOESM4_ESM.xls]

## Sheet: Table S9
Table S9 List of different KEGG pathways.
#Term	Database	ID	Input number	Background number	P-Value	Corrected P-Value	Input	Hyperlink
Circadian rhythm - plant	KEGG PATHWAY	ko04712	10	59	0.00151553	0.162161	c25018_g1|c32463_g1|c35861_g1|c32876_g1|c32568_g2|c32553_g1|c30343_g2|c33715_g1|c28823_g1|c35976_g1	http://www.genome.jp/kegg-bin/show_pathway?ko04712/K10143%09red/K03097%09red/K12116%09red/K12127%09red/K12125%09red/K16240%09red
Plant hormone signal transduction	KEGG PATHWAY	ko04075	27	319	0.00832306	0.389135	c31360_g1|c29196_g3|c29615_g1|c32678_g1|c19590_g1|c30814_g3|c11223_g1|c36616_g2|c24009_g2|c35854_g5|c29534_g2|c42006_g1|c35664_g1|c29952_g1|c35435_g1|c36880_g7|c28686_g2|c32678_g3|c35325_g1|c20725_g1|c34450_g1|c35435_g2|c23765_g1|c20280_g1|c16102_g1|c67275_g1|c39187_g1	http://www.genome.jp/kegg-bin/show_pathway?ko04075/K14486%09red/K14487%09red/K14484%09red/K14485%09red/K14491%09red/K13449%09red/K14500%09red/K14492%09red/K14497%09red/K14488%09red/K14508%09red/K13463%09red/K14498%09red/K13946%09red/K14516%09red/K14432%09red
Starch and sucrose metabolism	KEGG PATHWAY	ko00500	29	358	0.0109103	0.389135	c36474_g4|c51872_g1|c34855_g3|c34855_g2|c36335_g1|c32898_g1|c28927_g1|c24660_g1|c30451_g1|c35715_g4|c36490_g2|c26941_g1|c32808_g1|c36490_g1|c36962_g1|c36155_g2|c37327_g2|c33582_g1|c29663_g1|c36685_g5|c26194_g1|c36867_g1|c33846_g1|c9709_g1|c34366_g2|c27944_g1|c34694_g2|c17134_g2|c34694_g1	http://www.genome.jp/kegg-bin/show_pathway?ko00500/K13648%09red/K01187%09red/K00963%09red/K00700%09red/K01188%09red/K00975%09red/K00703%09red/K15920%09red/K01176%09red/K00770%09red/K01051%09red/K05350%09red/K00012%09red/K16055%09red/K01087%09red
Nicotinate and nicotinamide metabolism	KEGG PATHWAY	ko00760	5	28	0.0190401	0.460091	c20614_g1|c35546_g2|c10727_g1|c25615_g1|c30246_g2	http://www.genome.jp/kegg-bin/show_pathway?ko00760/K00323%09red/K01240%09red/K00858%09red/K03787%09red/K01950%09red
Glycerophospholipid metabolism	KEGG PATHWAY	ko00564	17	191	0.0214996	0.460091	c27776_g1|c36406_g4|c33080_g1|c35318_g1|c63983_g1|c32558_g2|c34627_g1|c29909_g2|c30576_g2|c53641_g1|c31219_g1|c33337_g3|c28571_g1|c32113_g1|c32240_g1|c30002_g2|c9730_g1	http://www.genome.jp/kegg-bin/show_pathway?ko00564/K13523%09red/K01517%09red/K00968%09red/K01114%09red/K00981%09red/K13508%09red/K14156%09red/K00901%09red/K13510%09red/K01115%09red/K13506%09red
Propanoate metabolism	KEGG PATHWAY	ko00640	8	75	0.0439204	0.783248	c35472_g3|c28241_g1|c30669_g1|c20421_g1|c7997_g1|c32027_g1|c25628_g1|c36652_g4	http://www.genome.jp/kegg-bin/show_pathway?ko00640/K05605%09red/K00167%09red/K00249%09red/K01900%09red/K01963%09red/K00382%09red
Base excision repair	KEGG PATHWAY	ko03410	8	84	0.0719907	0.869537	c33369_g1|c34093_g1|c27824_g1|c36012_g1|c33700_g1|c45307_g1|c35386_g1|c36885_g9	http://www.genome.jp/kegg-bin/show_pathway?ko03410/K10771%09red/K01247%09red/K10798%09red/K10563%09red/K02324%09red/K10802%09red/K10803%09red
Ubiquinone and other terpenoid-quinone biosynthesis	KEGG PATHWAY	ko00130	6	56	0.0742403	0.869537	c34697_g1|c45166_g1|c36609_g2|c35386_g3|c36645_g3|c36471_g1	http://www.genome.jp/kegg-bin/show_pathway?ko00130/K01661%09red/K05928%09red/K02552%09red/K14759%09red/K03809%09red/K02548%09red
Amino sugar and nucleotide sugar metabolism	KEGG PATHWAY	ko00520	17	233	0.0899193	0.869537	c36474_g4|c26941_g1|c36685_g5|c34855_g3|c34855_g2|c36570_g1|c36155_g2|c29949_g2|c34329_g2|c34366_g2|c28927_g1|c32904_g1|c17134_g2|c29663_g1|c9713_g1|c36403_g6|c33846_g1	http://www.genome.jp/kegg-bin/show_pathway?ko00520/K00965%09red/K01183%09red/K13648%09red/K00975%09red/K00963%09red/K00849%09red/K15920%09red/K00770%09red/K01784%09red/K13379%09red/K12449%09red/K00012%09red
Galactose metabolism	KEGG PATHWAY	ko00052	11	137	0.0962742	0.869537	c34692_g1|c29557_g2|c31378_g1|c36962_g1|c36570_g1|c34329_g2|c33846_g1|c26983_g1|c36403_g6|c43977_g1|c36126_g1	http://www.genome.jp/kegg-bin/show_pathway?ko00052/K00965%09red/K01190%09red/K00850%09red/K01187%09red/K00963%09red/K00849%09red/K01785%09red/K01784%09red/K06617%09red
Ribosome biogenesis in eukaryotes	KEGG PATHWAY	ko03008	16	220	0.0996024	0.869537	c37196_g7|c37726_g1|c23553_g1|c37232_g1|c22212_g1|c25018_g1|c32553_g1|c20775_g1|c32921_g2|c31261_g1|c33715_g1|c28611_g2|c35976_g1|c10507_g1|c47782_g1|c35604_g1	http://www.genome.jp/kegg-bin/show_pathway?ko03008/K14572%09red/K14573%09red/K14571%09red/K14567%09red/K14569%09red/K03097%09red/K14544%09red/K03264%09red/K07936%09red/K12619%09red/K14290%09red
Regulation of autophagy	KEGG PATHWAY	ko04140	6	62	0.104744	0.869537	c30027_g2|c33660_g1|c36127_g4|c20290_g1|c30725_g1|c31528_g4	http://www.genome.jp/kegg-bin/show_pathway?ko04140/K08331%09red/K08341%09red/K08269%09red/K08343%09red/K07198%09red
RNA degradation	KEGG PATHWAY	ko03018	18	256	0.105645	0.869537	c24258_g1|c34692_g1|c24312_g1|c26985_g1|c34270_g1|c37358_g1|c17130_g1|c36256_g2|c14931_g1|c26983_g1|c62138_g1|c15623_g1|c35232_g2|c26410_g1|c31838_g1|c5953_g1|c8221_g1|c35604_g1	http://www.genome.jp/kegg-bin/show_pathway?ko03018/K03678%09red/K00850%09red/K14443%09red/K12619%09red/K01689%09red/K12606%09red/K12605%09red/K12581%09red/K12613%09red/K10643%09red/K04077%09red/K12616%09red/K13126%09red
Ether lipid metabolism	KEGG PATHWAY	ko00565	7	79	0.115668	0.884037	c27776_g1|c35318_g1|c63983_g1|c32558_g2|c34627_g1|c53641_g1|c32113_g1	http://www.genome.jp/kegg-bin/show_pathway?ko00565/K13510%09red/K01114%09red/K01115%09red
Diterpenoid biosynthesis	KEGG PATHWAY	ko00904	4	37	0.129976	0.92716	c21363_g1|c29165_g1|c14839_g1|c32154_g1	http://www.genome.jp/kegg-bin/show_pathway?ko00904/K04125%09red/K04120%09red/K04121%09red/K17961%09red
Isoflavonoid biosynthesis	KEGG PATHWAY	ko00943	2	12	0.141619	0.947077	c58443_g1|c23557_g1	http://www.genome.jp/kegg-bin/show_pathway?ko00943/K13260%09red
Protein export	KEGG PATHWAY	ko03060	7	89	0.173711	0.99702	c31209_g1|c19605_g1|c13242_g1|c72961_g1|c28859_g1|c35972_g2|c33749_g1	http://www.genome.jp/kegg-bin/show_pathway?ko03060/K03070%09red/K09540%09red/K09647%09red/K03116%09red/K03108%09red/K13431%09red
Valine, leucine and isoleucine degradation	KEGG PATHWAY	ko00280	9	123	0.178871	0.99702	c28241_g1|c30669_g1|c35816_g3|c36064_g1|c20421_g1|c32027_g1|c25628_g1|c24717_g1|c36652_g4	http://www.genome.jp/kegg-bin/show_pathway?ko00280/K00128%09red/K05605%09red/K00167%09red/K00249%09red/K00382%09red/K01640%09red
Nitrogen metabolism	KEGG PATHWAY	ko00910	5	59	0.189056	0.99702	c30794_g1|c35641_g1|c31671_g2|c36927_g3|c36884_g2	http://www.genome.jp/kegg-bin/show_pathway?ko00910/K01673%09red/K00284%09red/K02575%09red/K10534%09red
Folate biosynthesis	KEGG PATHWAY	ko00790	3	29	0.194473	0.99702	c36889_g4|c24424_g1|c33938_g1	http://www.genome.jp/kegg-bin/show_pathway?ko00790/K01930%09red/K01633%09red/K01495%09red
Aminoacyl-tRNA biosynthesis	KEGG PATHWAY	ko00970	11	164	0.214162	0.99702	c40267_g1|c29896_g1|c36733_g1|c30531_g4|c15743_g1|c34874_g2|c36684_g2|c34980_g2|c23169_g1|c9999_g1|c23423_g1	http://www.genome.jp/kegg-bin/show_pathway?ko00970/K01872%09red/K01873%09red/K04567%09red/K01866%09red/K01886%09red/K01868%09red/K01869%09red/K01892%09red/K01890%09red
mRNA surveillance pathway	KEGG PATHWAY	ko03015	17	274	0.227018	0.99702	c34564_g1|c19645_g1|c36744_g1|c37036_g2|c29735_g1|c21496_g1|c37046_g2|c37358_g1|c14600_g1|c27873_g1|c35652_g2|c28017_g1|c34999_g1|c32533_g3|c21227_g1|c34149_g1|c10245_g1	http://www.genome.jp/kegg-bin/show_pathway?ko03015/K13917%09red/K04354%09red/K06100%09red/K14396%09red/K04382%09red/K03456%09red/K14398%09red/K14376%09red/K14411%09red/K12882%09red/K03265%09red/K00565%09red/K13114%09red/K11583%09red/K15544%09red/K13126%09red
Pentose and glucuronate interconversions	KEGG PATHWAY	ko00040	11	167	0.230021	0.99702	c26941_g1|c33846_g1|c9709_g1|c37327_g2|c88014_g1|c29193_g1|c36122_g7|c36064_g1|c14368_g1|c35715_g4|c9573_g1	http://www.genome.jp/kegg-bin/show_pathway?ko00040/K00963%09red/K00128%09red/K01051%09red/K01783%09red/K00012%09red/K01728%09red
Arachidonic acid metabolism	KEGG PATHWAY	ko00590	3	33	0.245112	0.99702	c18734_g1|c21885_g1|c55176_g1	http://www.genome.jp/kegg-bin/show_pathway?ko00590/K01254%09red/K00079%09red/K15730%09red
Cell cycle - Caulobacter	KEGG PATHWAY	ko04112	3	34	0.258095	0.99702	c27100_g1|c32308_g1|c25173_g1	http://www.genome.jp/kegg-bin/show_pathway?ko04112/K01358%09red/K03531%09red/K03544%09red
RNA transport	KEGG PATHWAY	ko03013	26	449	0.260087	0.99702	c35714_g1|c25830_g2|c20775_g1|c36150_g1|c10245_g1|c20625_g1|c35107_g1|c29640_g1|c21496_g1|c18813_g1|c50078_g1|c36067_g6|c37104_g2|c37151_g2|c19090_g1|c35429_g5|c27533_g1|c37726_g1|c28611_g2|c37358_g1|c31654_g2|c31654_g1|c32290_g1|c31363_g1|c35908_g3|c17601_g2	http://www.genome.jp/kegg-bin/show_pathway?ko03013/K13151%09red/K03259%09red/K14309%09red/K03231%09red/K10577%09red/K12160%09red/K03240%09red/K14288%09red/K12882%09red/K03243%09red/K07936%09red/K03260%09red/K13114%09red/K12879%09red/K14289%09red/K12878%09red/K13174%09red/K14293%09red/K03252%09red/K13126%09red/K14290%09red
Cyanoamino acid metabolism	KEGG PATHWAY	ko00460	6	86	0.274883	0.99702	c36490_g2|c51872_g1|c36490_g1|c36355_g4|c32808_g1|c26194_g1	http://www.genome.jp/kegg-bin/show_pathway?ko00460/K01188%09red/K05350%09red/K00600%09red
Monoterpenoid biosynthesis	KEGG PATHWAY	ko00902	2	20	0.282626	0.99702	c34330_g1|c35983_g1	http://www.genome.jp/kegg-bin/show_pathway?ko00902/K15095%09red/K15086%09red
Pentose phosphate pathway	KEGG PATHWAY	ko00030	8	124	0.294333	0.99702	c34692_g1|c21579_g1|c35972_g10|c61424_g1|c36122_g7|c36745_g1|c14614_g1|c26983_g1	http://www.genome.jp/kegg-bin/show_pathway?ko00030/K00850%09red/K00851%09red/K01623%09red/K01057%09red/K00036%09red/K01783%09red
Synthesis and degradation of ketone bodies	KEGG PATHWAY	ko00072	2	21	0.300568	0.99702	c24717_g1|c35816_g3	http://www.genome.jp/kegg-bin/show_pathway?ko00072/K01640%09red
Basal transcription factors	KEGG PATHWAY	ko03022	7	108	0.308942	0.99702	c56113_g1|c37036_g3|c58263_g1|c34930_g2|c37393_g1|c27637_g2|c29975_g1	http://www.genome.jp/kegg-bin/show_pathway?ko03022/K03136%09red/K03122%09red/K03125%09red/K14649%09red/K03131%09red/K02202%09red
N-Glycan biosynthesis	KEGG PATHWAY	ko00510	6	93	0.333668	0.99702	c33279_g1|c34537_g1|c31623_g1|c37262_g3|c26651_g1|c32212_g1	http://www.genome.jp/kegg-bin/show_pathway?ko00510/K03842%09red/K03850%09red/K12667%09red/K05546%09red/K00902%09red/K01230%09red
Fatty acid biosynthesis	KEGG PATHWAY	ko00061	5	75	0.333905	0.99702	c35763_g2|c35763_g3|c37158_g3|c29287_g1|c35472_g3	http://www.genome.jp/kegg-bin/show_pathway?ko00061/K01897%09red/K01963%09red/K00059%09red
Plant-pathogen interaction	KEGG PATHWAY	ko04626	15	263	0.348412	0.99702	c35663_g5|c23742_g1|c74743_g1|c35896_g1|c20280_g1|c23585_g1|c29218_g1|c35736_g3|c69539_g1|c32463_g2|c28664_g1|c33734_g2|c36968_g6|c32366_g1|c35448_g5	http://www.genome.jp/kegg-bin/show_pathway?ko04626/K13414%09red/K09487%09red/K13457%09red/K13448%09red/K13429%09red/K04368%09red/K13449%09red/K04079%09red/K13447%09red/K05391%09red
Phagosome	KEGG PATHWAY	ko04145	13	226	0.35295	0.99702	c32508_g1|c27461_g1|c8592_g1|c35954_g1|c91587_g1|c36598_g7|c32292_g1|c32968_g1|c25613_g1|c23785_g1|c33324_g4|c53778_g1|c13550_g1	http://www.genome.jp/kegg-bin/show_pathway?ko04145/K08057%09red/K05719%09red/K07374%09red/K07375%09red/K00921%09red/K10413%09red/K07889%09red/K10415%09red/K04392%09red/K02145%09red/K02150%09red
Inositol phosphate metabolism	KEGG PATHWAY	ko00562	8	135	0.373367	0.99702	c27776_g1|c7864_g1|c32558_g2|c35640_g1|c56975_g1|c32007_g2|c33324_g4|c18102_g1	http://www.genome.jp/kegg-bin/show_pathway?ko00562/K01110%09red/K01114%09red/K00915%09red/K00921%09red/K00469%09red/K00889%09red/K05858%09red
Carotenoid biosynthesis	KEGG PATHWAY	ko00906	3	43	0.376787	0.99702	c33636_g1|c36314_g2|c20567_g1	http://www.genome.jp/kegg-bin/show_pathway?ko00906/K02291%09red/K09840%09red
Spliceosome	KEGG PATHWAY	ko03040	27	502	0.385032	0.99702	c38480_g1|c10558_g1|c34788_g1|c29751_g1|c33384_g4|c14730_g1|c14256_g1|c11290_g1|c32882_g2|c32988_g1|c34720_g1|c20625_g1|c35616_g5|c35188_g4|c36324_g1|c8443_g1|c21496_g1|c35006_g1|c9796_g1|c31249_g2|c34316_g1|c13986_g1|c27142_g1|c31363_g1|c12975_g1|c35383_g1|c33147_g1	http://www.genome.jp/kegg-bin/show_pathway?ko03040/K12860%09red/K12867%09red/K12864%09red/K12865%09red/K12829%09red/K12822%09red/K12823%09red/K11984%09red/K12882%09red/K12885%09red/K12741%09red/K11092%09red/K12874%09red/K12879%09red/K12878%09red/K12850%09red/K12856%09red/K12819%09red/K12854%09red/K12835%09red/K12837%09red/K12897%09red/K12896%09red/K12893%09red
Phenylpropanoid biosynthesis	KEGG PATHWAY	ko00940	12	213	0.387187	0.99702	c36490_g2|c81018_g1|c51872_g1|c36490_g1|c33016_g1|c35498_g3|c484_g1|c32808_g1|c26194_g1|c17119_g1|c20911_g1|c37211_g1	http://www.genome.jp/kegg-bin/show_pathway?ko00940/K13065%09red/K01188%09red/K00083%09red/K12355%09red/K05350%09red/K09755%09red/K00430%09red
Stilbenoid, diarylheptanoid and gingerol biosynthesis	KEGG PATHWAY	ko00945	2	26	0.388497	0.99702	c37211_g1|c35498_g3	http://www.genome.jp/kegg-bin/show_pathway?ko00945/K13065%09red
Zeatin biosynthesis	KEGG PATHWAY	ko00908	2	28	0.422344	0.99702	c28947_g1|c19880_g1	http://www.genome.jp/kegg-bin/show_pathway?ko00908/K00279%09red/K10760%09red
Peroxisome	KEGG PATHWAY	ko04146	12	219	0.422414	0.99702	c34247_g1|c34531_g6|c24717_g1|c35816_g3|c23964_g1|c29287_g1|c7619_g1|c35763_g2|c35763_g3|c34708_g2|c30597_g1|c17211_g1	http://www.genome.jp/kegg-bin/show_pathway?ko04146/K03781%09red/K13356%09red/K13354%09red/K11517%09red/K12261%09red/K04565%09red/K01897%09red/K01640%09red/K13345%09red
Glycerolipid metabolism	KEGG PATHWAY	ko00561	8	142	0.424546	0.99702	c36406_g4|c33069_g2|c36064_g1|c31219_g1|c28571_g1|c32240_g1|c9730_g1|c29909_g2	http://www.genome.jp/kegg-bin/show_pathway?ko00561/K13523%09red/K00128%09red/K13508%09red/K00901%09red/K11155%09red/K13506%09red
Selenocompound metabolism	KEGG PATHWAY	ko00450	3	48	0.441459	0.99702	c22109_g1|c37099_g3|c37379_g5	http://www.genome.jp/kegg-bin/show_pathway?ko00450/K13811%09red/K00549%09red
beta-Alanine metabolism	KEGG PATHWAY	ko00410	6	110	0.478925	0.99702	c10296_g1|c30669_g1|c36064_g1|c32027_g1|c25628_g1|c36652_g4	http://www.genome.jp/kegg-bin/show_pathway?ko00410/K00249%09red/K00128%09red/K12259%09red/K05605%09red
Brassinosteroid biosynthesis	KEGG PATHWAY	ko00905	1	13	0.495545	0.99702	c25114_g1	http://www.genome.jp/kegg-bin/show_pathway?ko00905/K09588%09red
Lysine degradation	KEGG PATHWAY	ko00310	6	114	0.512072	0.99702	c36309_g1|c92559_g1|c19877_g1|c36064_g1|c30769_g1|c19632_g1	http://www.genome.jp/kegg-bin/show_pathway?ko00310/K00164%09red/K00128%09red/K11421%09red/K11420%09red
Fatty acid degradation	KEGG PATHWAY	ko00071	8	156	0.525081	0.99702	c34246_g3|c36064_g1|c33047_g1|c36347_g5|c35763_g2|c35763_g3|c25628_g1|c29287_g1	http://www.genome.jp/kegg-bin/show_pathway?ko00071/K00128%09red/K00001%09red/K00249%09red/K10527%09red/K01897%09red/K00121%09red
Ascorbate and aldarate metabolism	KEGG PATHWAY	ko00053	4	77	0.543865	0.99702	c36064_g1|c26941_g1|c26122_g1|c35640_g1	http://www.genome.jp/kegg-bin/show_pathway?ko00053/K00128%09red/K00012%09red/K00469%09red/K00225%09red
Sesquiterpenoid and triterpenoid biosynthesis	KEGG PATHWAY	ko00909	1	16	0.564384	0.99702	c35550_g2	http://www.genome.jp/kegg-bin/show_pathway?ko00909/K15813%09red
Steroid biosynthesis	KEGG PATHWAY	ko00100	2	39	0.588467	0.99702	c29376_g1|c25854_g1	http://www.genome.jp/kegg-bin/show_pathway?ko00100/K00227%09red/K14423%09red
Homologous recombination	KEGG PATHWAY	ko03440	5	103	0.59083	0.99702	c34725_g2|c37385_g3|c37175_g2|c35704_g10|c24657_g1	http://www.genome.jp/kegg-bin/show_pathway?ko03440/K10865%09red/K07466%09red/K10901%09red/K10875%09red
Non-homologous end-joining	KEGG PATHWAY	ko03450	1	19	0.623841	0.99702	c24657_g1	http://www.genome.jp/kegg-bin/show_pathway?ko03450/K10865%09red
Other glycan degradation	KEGG PATHWAY	ko00511	2	42	0.627172	0.99702	c35199_g1|c36126_g1	http://www.genome.jp/kegg-bin/show_pathway?ko00511/K01190%09red/K01227%09red
Tyrosine metabolism	KEGG PATHWAY	ko00350	3	65	0.635669	0.99702	c33047_g1|c36347_g5|c14358_g1	http://www.genome.jp/kegg-bin/show_pathway?ko00350/K00121%09red/K00001%09red/K00817%09red
Histidine metabolism	KEGG PATHWAY	ko00340	2	43	0.63943	0.99702	c36064_g1|c14358_g1	http://www.genome.jp/kegg-bin/show_pathway?ko00340/K00128%09red/K00817%09red
Monobactam biosynthesis	KEGG PATHWAY	ko00261	1	20	0.641801	0.99702	c22109_g1	http://www.genome.jp/kegg-bin/show_pathway?ko00261/K13811%09red
Vitamin B6 metabolism	KEGG PATHWAY	ko00750	1	20	0.641801	0.99702	c26258_g1	http://www.genome.jp/kegg-bin/show_pathway?ko00750/K06215%09red
Photosynthesis	KEGG PATHWAY	ko00195	3	66	0.645512	0.99702	c14195_g1|c37146_g2|c32291_g1	http://www.genome.jp/kegg-bin/show_pathway?ko00195/K08903%09red/K02115%09red/K03542%09red
Ubiquitin mediated proteolysis	KEGG PATHWAY	ko04120	17	365	0.65084	0.99702	c64762_g1|c18860_g1|c68403_g1|c7293_g1|c32876_g1|c36473_g1|c30594_g2|c25399_g2|c35167_g1|c35107_g1|c31194_g2|c30418_g1|c37442_g1|c26661_g1|c35658_g3|c37348_g1|c37300_g1	http://www.genome.jp/kegg-bin/show_pathway?ko04120/K10143%09red/K10581%09red/K10590%09red/K10591%09red/K10592%09red/K06688%09red/K10577%09red/K10589%09red/K10144%09red/K03349%09red/K03363%09red/K02207%09red/K10685%09red/K03869%09red
DNA replication	KEGG PATHWAY	ko03030	7	155	0.658546	0.99702	c34725_g2|c86231_g1|c23715_g1|c36012_g1|c85458_g1|c86685_g1|c28349_g1	http://www.genome.jp/kegg-bin/show_pathway?ko03030/K10754%09red/K02542%09red/K02685%09red/K07466%09red/K10743%09red/K02324%09red/K02209%09red
Terpenoid backbone biosynthesis	KEGG PATHWAY	ko00900	4	90	0.661602	0.99702	c35364_g2|c35364_g1|c34588_g2|c20546_g1	http://www.genome.jp/kegg-bin/show_pathway?ko00900/K10960%09red/K00021%09red/K11778%09red
Flavonoid biosynthesis	KEGG PATHWAY	ko00941	2	48	0.695986	0.99702	c37211_g1|c35498_g3	http://www.genome.jp/kegg-bin/show_pathway?ko00941/K13065%09red
Biotin metabolism	KEGG PATHWAY	ko00780	1	24	0.705475	0.99702	c37158_g3	http://www.genome.jp/kegg-bin/show_pathway?ko00780/K00059%09red
Butanoate metabolism	KEGG PATHWAY	ko00650	2	50	0.716466	0.99702	c24717_g1|c35816_g3	http://www.genome.jp/kegg-bin/show_pathway?ko00650/K01640%09red
Thiamine metabolism	KEGG PATHWAY	ko00730	1	26	0.732938	0.99702	c36434_g1	http://www.genome.jp/kegg-bin/show_pathway?ko00730/K03147%09red
Arginine and proline metabolism	KEGG PATHWAY	ko00330	5	123	0.736323	0.99702	c36064_g1|c35871_g4|c32943_g2|c30051_g1|c10296_g1	http://www.genome.jp/kegg-bin/show_pathway?ko00330/K00128%09red/K01611%09red/K12259%09red/K00472%09red/K01583%09red
Glycosylphosphatidylinositol(GPI)-anchor biosynthesis	KEGG PATHWAY	ko00563	2	53	0.745001	0.99702	c34395_g1|c33615_g1	http://www.genome.jp/kegg-bin/show_pathway?ko00563/K07541%09red/K05292%09red
Limonene and pinene degradation	KEGG PATHWAY	ko00903	1	27	0.745695	0.99702	c36064_g1	http://www.genome.jp/kegg-bin/show_pathway?ko00903/K00128%09red
Cutin, suberine and wax biosynthesis	KEGG PATHWAY	ko00073	2	55	0.762628	0.99702	c21824_g1|c17211_g1	http://www.genome.jp/kegg-bin/show_pathway?ko00073/K13356%09red/K15402%09red
Glyoxylate and dicarboxylate metabolism	KEGG PATHWAY	ko00630	6	151	0.765131	0.99702	c34247_g1|c36355_g4|c20421_g1|c30597_g1|c27590_g1|c36884_g2	http://www.genome.jp/kegg-bin/show_pathway?ko00630/K03781%09red/K11517%09red/K00284%09red/K00281%09red/K00600%09red/K00382%09red
Photosynthesis - antenna proteins	KEGG PATHWAY	ko00196	1	29	0.769413	0.99702	c34605_g3	http://www.genome.jp/kegg-bin/show_pathway?ko00196/K08907%09red
Mismatch repair	KEGG PATHWAY	ko03430	3	81	0.77061	0.99702	c27161_g1|c34725_g2|c86231_g1	http://www.genome.jp/kegg-bin/show_pathway?ko03430/K10754%09red/K08737%09red/K07466%09red
Porphyrin and chlorophyll metabolism	KEGG PATHWAY	ko00860	3	82	0.777499	0.99702	c31764_g3|c34588_g2|c24922_g1	http://www.genome.jp/kegg-bin/show_pathway?ko00860/K02492%09red/K10960%09red/K01749%09red
alpha-Linolenic acid metabolism	KEGG PATHWAY	ko00592	3	84	0.790765	0.99702	c76347_g1|c5365_g1|c34246_g3	http://www.genome.jp/kegg-bin/show_pathway?ko00592/K10525%09red/K10527%09red/K01723%09red
Pyrimidine metabolism	KEGG PATHWAY	ko00240	11	275	0.808062	0.99702	c33926_g1|c33926_g3|c37052_g2|c25941_g1|c23715_g1|c34340_g1|c30633_g2|c25615_g1|c34485_g1|c35546_g2|c36012_g1	http://www.genome.jp/kegg-bin/show_pathway?ko00240/K02685%09red/K03787%09red/K01240%09red/K03021%09red/K03023%09red/K02324%09red/K14641%09red/K01937%09red/K00761%09red
Tryptophan metabolism	KEGG PATHWAY	ko00380	3	88	0.815326	0.99702	c36064_g1|c19877_g1|c30597_g1	http://www.genome.jp/kegg-bin/show_pathway?ko00380/K00164%09red/K00128%09red/K03781%09red
SNARE interactions in vesicular transport	KEGG PATHWAY	ko04130	2	62	0.816224	0.99702	c25898_g1|c20557_g1	http://www.genome.jp/kegg-bin/show_pathway?ko04130/K08506%09red/K08507%09red
Glutathione metabolism	KEGG PATHWAY	ko00480	6	162	0.817946	0.99702	c35972_g10|c28189_g1|c36745_g1|c28990_g1|c26540_g1|c32639_g2	http://www.genome.jp/kegg-bin/show_pathway?ko00480/K00036%09red/K01920%09red/K00799%09red
Cysteine and methionine metabolism	KEGG PATHWAY	ko00270	9	236	0.831718	0.99702	c37099_g3|c37379_g5|c56815_g1|c31476_g3|c65263_g1|c24271_g2|c24952_g1|c32943_g2|c32639_g2	http://www.genome.jp/kegg-bin/show_pathway?ko00270/K00549%09red/K01244%09red/K01251%09red/K01611%09red/K00789%09red/K01920%09red/K00558%09red/K17398%09red
Tropane, piperidine and pyridine alkaloid biosynthesis	KEGG PATHWAY	ko00960	1	40	0.865453	0.99702	c14358_g1	http://www.genome.jp/kegg-bin/show_pathway?ko00960/K00817%09red
Glycosaminoglycan degradation	KEGG PATHWAY	ko00531	1	40	0.865453	0.99702	c33746_g3	http://www.genome.jp/kegg-bin/show_pathway?ko00531/K10532%09red
Fructose and mannose metabolism	KEGG PATHWAY	ko00051	4	127	0.876734	0.99702	c26983_g1|c37036_g4|c61424_g1|c34692_g1	http://www.genome.jp/kegg-bin/show_pathway?ko00051/K01103%09red/K01623%09red/K00850%09red
Glycolysis / Gluconeogenesis	KEGG PATHWAY	ko00010	10	275	0.878137	0.99702	c34692_g1|c26985_g1|c32383_g1|c31378_g1|c61424_g1|c33047_g1|c36064_g1|c20421_g1|c26983_g1|c36347_g5	http://www.genome.jp/kegg-bin/show_pathway?ko00010/K00850%09red/K00001%09red/K01689%09red/K01792%09red/K00128%09red/K01785%09red/K01623%09red/K00382%09red/K00121%09red
Nucleotide excision repair	KEGG PATHWAY	ko03420	4	128	0.880371	0.99702	c36012_g1|c34725_g2|c86231_g1|c27637_g2	http://www.genome.jp/kegg-bin/show_pathway?ko03420/K10754%09red/K07466%09red/K02324%09red/K02202%09red
Purine metabolism	KEGG PATHWAY	ko00230	13	351	0.890791	0.99702	c33926_g1|c35951_g9|c33926_g3|c37052_g2|c25941_g1|c23715_g1|c36413_g3|c36012_g1|c33813_g2|c22109_g1|c35546_g2|c21894_g1|c33080_g1	http://www.genome.jp/kegg-bin/show_pathway?ko00230/K00939%09red/K02685%09red/K03787%09red/K13811%09red/K01517%09red/K03021%09red/K03023%09red/K02324%09red/K00764%09red/K00942%09red/K14641%09red
Oxidative phosphorylation	KEGG PATHWAY	ko00190	12	333	0.902134	0.99702	c35802_g2|c27461_g1|c36648_g5|c22795_g1|c28314_g1|c37146_g2|c23498_g1|c4744_g1|c25613_g1|c32732_g1|c27052_g1|c19119_g1	http://www.genome.jp/kegg-bin/show_pathway?ko00190/K02262%09red/K03965%09red/K02115%09red/K02258%09red/K01535%09red/K05573%09red/K02145%09red/K11726%09red/K02132%09red/K03934%09red/K02150%09red
Fatty acid elongation	KEGG PATHWAY	ko00062	1	47	0.904524	0.99702	c32714_g1	http://www.genome.jp/kegg-bin/show_pathway?ko00062/K15397%09red
Proteasome	KEGG PATHWAY	ko03050	3	110	0.910681	0.99702	c30883_g1|c30306_g1|c24626_g1	http://www.genome.jp/kegg-bin/show_pathway?ko03050/K02737%09red/K02730%09red/K03033%09red
Sulfur metabolism	KEGG PATHWAY	ko00920	1	49	0.91344	0.99702	c22109_g1	http://www.genome.jp/kegg-bin/show_pathway?ko00920/K13811%09red
One carbon pool by folate	KEGG PATHWAY	ko00670	1	49	0.91344	0.99702	c36355_g4	http://www.genome.jp/kegg-bin/show_pathway?ko00670/K00600%09red
Phenylalanine, tyrosine and tryptophan biosynthesis	KEGG PATHWAY	ko00400	1	51	0.921525	0.99702	c14358_g1	http://www.genome.jp/kegg-bin/show_pathway?ko00400/K00817%09red
Glycine, serine and threonine metabolism	KEGG PATHWAY	ko00260	4	145	0.929331	0.99702	c27590_g1|c36355_g4|c18264_g1|c20421_g1	http://www.genome.jp/kegg-bin/show_pathway?ko00260/K01620%09red/K00600%09red/K00281%09red/K00382%09red
Ribosome	KEGG PATHWAY	ko03010	24	633	0.933298	0.99702	c34535_g2|c35588_g1|c28636_g3|c47589_g1|c22367_g1|c59384_g1|c19957_g1|c21423_g1|c24590_g1|c27682_g1|c17664_g1|c26794_g1|c37103_g5|c22944_g1|c32578_g1|c38325_g1|c30156_g1|c34941_g1|c19665_g1|c37099_g4|c36720_g1|c76415_g1|c37229_g2|c21167_g2	http://www.genome.jp/kegg-bin/show_pathway?ko03010/K02879%09red/K02933%09red/K02932%09red/K02935%09red/K02888%09red/K02885%09red/K02911%09red/K02886%09red/K02880%09red/K02923%09red/K02876%09red/K02870%09red/K02898%09red/K02897%09red/K02901%09red/K02891%09red/K02939%09red/K02986%09red/K02981%09red/K02969%09red/K02940%09red/K02967%09red
RNA polymerase	KEGG PATHWAY	ko03020	2	94	0.947189	0.99702	c37052_g2|c25941_g1	http://www.genome.jp/kegg-bin/show_pathway?ko03020/K03021%09red/K03023%09red
Protein processing in endoplasmic reticulum	KEGG PATHWAY	ko04141	18	508	0.948682	0.99702	c34274_g4|c30955_g1|c32510_g2|c74743_g1|c27296_g1|c21357_g1|c32498_g2|c35954_g1|c41311_g1|c26651_g1|c23742_g1|c19070_g1|c29326_g1|c33248_g1|c32366_g1|c31623_g1|c13242_g1|c32212_g1	http://www.genome.jp/kegg-bin/show_pathway?ko04141/K09487%09red/K08653%09red/K12667%09red/K09503%09red/K09540%09red/K09580%09red/K08057%09red/K05546%09red/K08288%09red/K04523%09red/K04079%09red/K01230%09red/K13250%09red/K14009%09red/K14007%09red/K14005%09red
Biosynthesis of unsaturated fatty acids	KEGG PATHWAY	ko01040	1	60	0.949531	0.99702	c37158_g3	http://www.genome.jp/kegg-bin/show_pathway?ko01040/K00059%09red
Pantothenate and CoA biosynthesis	KEGG PATHWAY	ko00770	1	60	0.949531	0.99702	c34770_g1	http://www.genome.jp/kegg-bin/show_pathway?ko00770/K09680%09red
Endocytosis	KEGG PATHWAY	ko04144	17	487	0.951423	0.99702	c35318_g1|c37024_g1|c63983_g1|c40876_g1|c36799_g2|c56975_g1|c27372_g1|c85779_g1|c23785_g1|c31194_g2|c21109_g1|c29699_g1|c53641_g1|c32113_g1|c89927_g1|c34919_g1|c38166_g1	http://www.genome.jp/kegg-bin/show_pathway?ko04144/K10591%09red/K18468%09red/K07937%09red/K04674%09red/K01115%09red/K12495%09red/K07889%09red/K12471%09red/K00889%09red/K12493%09red/K06093%09red/K07904%09red/K05756%09red/K18443%09red
Sphingolipid metabolism	KEGG PATHWAY	ko00600	1	63	0.956439	0.99702	c36126_g1	http://www.genome.jp/kegg-bin/show_pathway?ko00600/K01190%09red
Arginine biosynthesis	KEGG PATHWAY	ko00220	1	67	0.964204	0.99702	c28208_g1	http://www.genome.jp/kegg-bin/show_pathway?ko00220/K00930%09red
Pyruvate metabolism	KEGG PATHWAY	ko00620	5	199	0.968986	0.99702	c36064_g1|c20421_g1|c34573_g2|c34266_g2|c35472_g3	http://www.genome.jp/kegg-bin/show_pathway?ko00620/K00128%09red/K01963%09red/K00029%09red/K01759%09red/K00382%09red
Carbon fixation in photosynthetic organisms	KEGG PATHWAY	ko00710	4	170	0.969038	0.99702	c32591_g2|c34573_g2|c61424_g1|c36122_g7	http://www.genome.jp/kegg-bin/show_pathway?ko00710/K00855%09red/K01623%09red/K00029%09red/K01783%09red
Phenylalanine metabolism	KEGG PATHWAY	ko00360	1	70	0.969106	0.99702	c14358_g1	http://www.genome.jp/kegg-bin/show_pathway?ko00360/K00817%09red
Citrate cycle (TCA cycle)	KEGG PATHWAY	ko00020	3	155	0.982648	0.99702	c7997_g1|c19877_g1|c20421_g1	http://www.genome.jp/kegg-bin/show_pathway?ko00020/K00164%09red/K01900%09red/K00382%09red
ABC transporters	KEGG PATHWAY	ko02010	2	129	0.987702	0.99702	c27946_g1|c35418_g1	http://www.genome.jp/kegg-bin/show_pathway?ko02010/K05658%09red/K05666%09red
Alanine, aspartate and glutamate metabolism	KEGG PATHWAY	ko00250	1	121	0.997485	0.997485	c35951_g9	http://www.genome.jp/kegg-bin/show_pathway?ko00250/K00764%09red
